# Supplementary material for: Expansion of the Tibetan Plateau during the Neogene
Source: Nat Commun. 2017 Jun 21;8:15887. doi: 10.1038/ncomms15887 (PMC5482058; doi:10.1038/ncomms15887)
Supplement: Supplementary Data 1 [file ncomms15887-s2.xlsx]

## Sheet: Zircon U-Pb ages
Supplementary data set 1 Detrital zircon U-Pb ages of the sandstone samples from the Honggou section.
Sample	Th	U	Th/U	Isotopic ratios							Apparent age (Ma)						Disco.	Best Age	1σ
	(ppm)	(ppm)		207Pb/206Pb	1σ	207Pb/235U	1σ	206Pb/238U	1σ		207Pb/206Pb	1σ	207Pb/235U	1σ	206Pb/238U	1σ	(%)	(Ma)
D54 02	99.28	134.45	0.738416	0.05101	0.00267	0.22017	0.01062	0.0313	0.00078		241.1	116.28	202.1	8.84	198.7	4.88	1.68234	198.7	4.88
D54 39	211.69	536.41	0.394642	0.05879	0.00157	0.25565	0.00619	0.03153	0.00055		559.4	57.04	231.2	5.01	200.1	3.46	13.4516	200.1	3.46
D54 23	257.69	537	0.47987	0.05536	0.0013	0.24227	0.00521	0.03174	0.00052		426.4	51.13	220.3	4.26	201.4	3.26	8.57921	201.4	3.26
D54 78	151.55	251.59	0.602369	0.05165	0.00166	0.24407	0.00724	0.03427	0.00064		270.1	72.21	221.7	5.91	217.2	4.01	2.02977	217.2	4.01
D54 04	83.2	135.43	0.61434	0.05416	0.0023	0.25724	0.00999	0.03443	0.00076		377.6	92.15	232.4	8.07	218.2	4.77	6.11015	218.2	4.77
D54 08	124.78	154.78	0.806177	0.05011	0.00157	0.24063	0.00704	0.03481	0.00062		200.2	71.34	218.9	5.76	220.6	3.85	-0.77661	220.6	3.85
D54 01	95.38	184.86	0.515958	0.05103	0.00132	0.24841	0.00595	0.03529	0.00058		242.3	58.53	225.3	4.84	223.6	3.64	0.754549	223.6	3.64
D54 29	55.99	51.55	1.08613	0.04981	0.0026	0.24378	0.01202	0.03549	0.00079		186	117.19	221.5	9.81	224.8	4.93	-1.48984	224.8	4.93
D54 81	360.5	738.76	0.48798	0.05455	0.0007	0.2669	0.00319	0.03549	0.0005		393.9	28.2	240.2	2.56	224.8	3.11	6.41132	224.8	3.11
D54 03	192.04	243.48	0.78873	0.0542	0.00116	0.27523	0.00544	0.03682	0.00058		379.3	47.33	246.9	4.33	233.1	3.58	5.58931	233.1	3.58
D54 07	120.22	273.27	0.439931	0.05077	0.00111	0.26075	0.00528	0.03724	0.00058		230.3	49.77	235.3	4.25	235.7	3.63	-0.169996	235.7	3.63
D54 48	114.39	177.17	0.645651	0.05187	0.00139	0.26829	0.00664	0.03751	0.00064		279.5	60.07	241.3	5.31	237.4	3.97	1.61625	237.4	3.97
D54 19	313.6	461.97	0.678832	0.05304	0.00143	0.28369	0.00704	0.03878	0.00067		330.3	60.12	253.6	5.57	245.3	4.16	3.27287	245.3	4.16
D54 44	135.65	183.72	0.738352	0.05587	0.00236	0.29904	0.0115	0.03882	0.00088		446.8	90.89	265.7	8.99	245.5	5.45	7.60256	245.5	5.45
D54 68	1274.21	836.09	1.52401	0.06074	0.00093	0.32617	0.00462	0.03895	0.00057		629.9	32.79	286.6	3.53	246.3	3.55	14.0614	246.3	3.55
D54 69	210.19	1168.72	0.179846	0.05443	0.00079	0.29501	0.00398	0.03931	0.00057		388.8	32.17	262.5	3.12	248.6	3.51	5.29524	248.6	3.51
D54 46	208.2	274.01	0.759826	0.05092	0.0012	0.27912	0.0061	0.03976	0.00065		237.1	53.64	250	4.84	251.3	4.01	-0.52	251.3	4.01
D54 72	218.87	377.67	0.579527	0.05255	0.00188	0.28863	0.0095	0.03984	0.00079		309.2	79.4	257.5	7.48	251.8	4.92	2.21359	251.8	4.92
D54 77	264.84	498.47	0.531306	0.05709	0.00177	0.31495	0.00892	0.04001	0.00076		494.5	67.65	278	6.89	252.9	4.71	9.02878	252.9	4.71
D54 62	199.31	292.28	0.681915	0.05308	0.00102	0.29651	0.00526	0.04052	0.00062		332.1	42.77	263.7	4.12	256	3.84	2.91998	256	3.84
D54 14	209.37	420.16	0.49831	0.05441	0.00175	0.30481	0.00894	0.04062	0.00077		388	70.25	270.2	6.96	256.7	4.8	4.9963	256.7	4.8
D54 66	196.62	257.71	0.762951	0.05486	0.00113	0.31523	0.00601	0.04168	0.00066		406.4	45.31	278.2	4.64	263.2	4.06	5.3918	263.2	4.06
D54 96	148.04	156.4	0.946547	0.05872	0.00253	0.33916	0.01331	0.0419	0.00096		556.6	91.14	296.5	10.09	264.6	5.97	10.7589	264.6	5.97
D54 94	77.25	176.49	0.437702	0.05164	0.00122	0.29975	0.00655	0.0421	0.00069		269.6	53.08	266.2	5.12	265.9	4.24	0.112697	265.9	4.24
D54 90	145.65	651.99	0.223393	0.05347	0.00088	0.32455	0.00496	0.04403	0.00065		348.7	36.81	285.4	3.8	277.7	4.03	2.69797	277.7	4.03
D54 26	102.29	88.02	1.16212	0.05441	0.00331	0.33546	0.01869	0.04471	0.0013		388	130.88	293.7	14.21	281.9	8.05	4.01771	281.9	8.05
D54 18	78.92	107.47	0.734344	0.05278	0.00167	0.36893	0.01083	0.05068	0.00093		319.5	70.54	318.9	8.03	318.7	5.73	0.0627156	318.7	5.73
D54 67	165.36	143.07	1.1558	0.05429	0.00217	0.39494	0.01451	0.05277	0.00114		382.8	86.81	338	10.56	331.5	6.98	1.92308	331.5	6.98
D54 05	390.26	596.23	0.654546	0.06095	0.00098	0.46475	0.00688	0.05528	0.00082		637.5	34.33	387.6	4.77	346.9	4.99	10.5005	346.9	4.99
D54 86	60.9	134.28	0.45353	0.06115	0.00179	0.4813	0.01281	0.05709	0.00107		644.6	61.56	399	8.78	357.9	6.5	10.3008	357.9	6.5
D54 22	81.73	154.26	0.52982	0.05488	0.00135	0.44846	0.01012	0.05926	0.00099		407.1	53.23	376.2	7.1	371.1	6.04	1.35566	371.1	6.04
D54 06	152.79	322.17	0.474253	0.05476	0.00105	0.46999	0.00834	0.06223	0.00096		402.5	42.24	391.2	5.76	389.2	5.81	0.511247	389.2	5.81
D54 56	130.22	758.95	0.171579	0.05844	0.00081	0.5031	0.00651	0.06244	0.0009		546.3	30.15	413.8	4.4	390.4	5.44	5.65491	390.4	5.44
D54 49	94.02	195.9	0.479939	0.05545	0.00136	0.47927	0.01081	0.06269	0.00105		430	53.2	397.6	7.42	392	6.38	1.40845	392	6.38
D54 51	305.44	325.44	0.938545	0.05773	0.00123	0.51095	0.01002	0.06419	0.00104		519.3	46.44	419.1	6.73	401	6.27	4.31878	401	6.27
D54 28	88.27	136.01	0.648996	0.05589	0.00153	0.52095	0.01313	0.0676	0.00119		447.5	59.61	425.8	8.76	421.7	7.2	0.962893	421.7	7.2
D54 38	36.5	75.74	0.481912	0.05584	0.002	0.53309	0.0176	0.06923	0.00141		445.7	77.93	433.9	11.65	431.5	8.51	0.553123	431.5	8.51
D54 32	250.4	255.78	0.978966	0.05625	0.00089	0.54181	0.00798	0.06985	0.00102		461.5	34.99	439.6	5.26	435.2	6.16	1.00091	435.2	6.16
D54 20	115.7	230.67	0.501582	0.06012	0.00142	0.57972	0.01253	0.06993	0.00118		607.7	50.34	464.3	8.05	435.7	7.1	6.15981	435.7	7.1
D54 74	140.18	266.46	0.526083	0.05884	0.00171	0.57504	0.01525	0.07088	0.00132		561.2	61.99	461.3	9.83	441.5	7.94	4.29222	441.5	7.94
D54 40	161.49	216.13	0.747189	0.05999	0.00268	0.58655	0.0238	0.0709	0.00173		603.3	93.69	468.7	15.23	441.6	10.43	5.78195	441.6	10.43
D54 93	48	81.21	0.59106	0.05681	0.00168	0.57466	0.01569	0.07338	0.00135		483.4	64.67	461	10.12	456.5	8.09	0.976139	456.5	8.09
D54 64	33.14	177.32	0.186894	0.05603	0.00095	0.57051	0.00901	0.07385	0.00111		453.3	37.03	458.3	5.82	459.3	6.64	-0.218198	459.3	6.64
D54 92	161.32	218.47	0.738408	0.05763	0.00107	0.6151	0.0106	0.07742	0.0012		515.5	40.69	486.8	6.66	480.7	7.18	1.25308	480.7	7.18
D54 80	165.07	269.74	0.61196	0.05683	0.00079	0.61611	0.00803	0.07864	0.00113		484.2	30.83	487.4	5.04	488	6.77	-0.123102	488	6.77
D54 58	161.12	213.47	0.754766	0.06195	0.00148	0.71428	0.01555	0.08363	0.00143		672.3	50.14	547.3	9.21	517.7	8.53	5.40837	517.7	8.53
D54 76	70.42	91.9	0.766268	0.06216	0.00132	0.76132	0.01496	0.08884	0.00145		679.5	44.89	574.8	8.62	548.7	8.56	4.54071	548.7	8.56
D54 63	48.74	526.75	0.0925297	0.06941	0.00081	0.98769	0.01081	0.10321	0.00146		910.9	23.96	697.5	5.52	633.2	8.51	9.21864	633.2	8.51
D54 82	90.12	166.82	0.540223	0.06315	0.00112	0.97135	0.01599	0.11156	0.00173		713.4	37.37	689.2	8.23	681.8	10.05	1.07371	681.8	10.05
D54 70	136.48	283.59	0.481258	0.06666	0.00106	1.06445	0.01564	0.11583	0.00175		827	32.85	736	7.69	706.5	10.11	4.00815	706.5	10.11
D54 61	53.62	118.88	0.451043	0.0652	0.00148	1.06942	0.02224	0.11897	0.00203		780.7	46.94	738.5	10.91	724.6	11.69	1.88219	724.6	11.69
D54 59	53.12	378.23	0.140444	0.06791	0.00073	1.21318	0.01223	0.12956	0.0018		865.9	22.01	806.6	5.61	785.3	10.27	2.64071	785.3	10.27
D54 37	30.48	39.67	0.768339	0.06524	0.00167	1.20408	0.02862	0.13385	0.00236		782	52.98	802.5	13.18	809.8	13.42	-0.909657	809.8	13.42
D54 45	65.19	111.63	0.583983	0.07411	0.00165	1.45454	0.02945	0.14235	0.00247		1044.3	44.16	911.8	12.18	857.9	13.94	5.91138	857.9	13.94
D54 36	68.11	325.78	0.209067	0.0675	0.0007	1.34618	0.01314	0.14463	0.00199		853.3	21.28	865.9	5.69	870.8	11.21	-0.565885	870.8	11.21
D54 91	26.96	68.95	0.391008	0.0742	0.00147	1.65318	0.03012	0.1616	0.00268		1047	39.38	990.8	11.53	965.7	14.85	2.53331	965.7	14.85
D54 100	90.05	70.01	1.28624	0.07259	0.0019	1.63887	0.03938	0.16376	0.0031		1002.6	52.03	985.3	15.15	977.6	17.17	0.781488	977.6	17.17
D54 30	112.49	202.03	0.556798	0.07392	0.00073	1.80054	0.01687	0.17662	0.00243		1039.4	19.49	1045.7	6.12	1048.5	13.29	-0.267763	1039.4	19.49
D54 85	127.14	427.25	0.297578	0.07542	0.00062	1.89901	0.0151	0.18263	0.00247		1079.8	16.29	1080.7	5.29	1081.3	13.49	-0.0555196	1079.8	16.29
D54 95	45.89	146.11	0.314078	0.09184	0.00113	3.20384	0.0369	0.25305	0.00374		1463.9	23.23	1458.1	8.91	1454.2	19.22	0.267471	1463.9	23.23
D54 27	27.07	62.58	0.432566	0.10372	0.00144	4.31964	0.05585	0.30199	0.00465		1691.8	25.34	1697.1	10.66	1701.2	23.04	-0.241589	1691.8	25.34
D54 52	25.92	45.7	0.567177	0.10382	0.00177	3.87069	0.06068	0.2704	0.0045		1693.5	31.06	1607.6	12.65	1542.8	22.85	4.03085	1693.5	31.06
D54 09	47.08	67.53	0.697172	0.10389	0.00136	4.22722	0.05163	0.29502	0.00445		1694.7	23.95	1679.3	10.03	1666.6	22.14	0.756267	1694.7	23.95
D54 10	32.12	55.99	0.573674	0.10635	0.00233	3.82969	0.07622	0.26109	0.00494		1737.8	39.52	1599	16.02	1495.4	25.26	6.47905	1737.8	39.52
D54 24	272.7	152.76	1.78515	0.10666	0.00097	4.59227	0.04	0.31219	0.00431		1743.2	16.59	1747.9	7.26	1751.5	21.2	-0.205961	1743.2	16.59
D54 17	161.66	354.38	0.456177	0.10728	0.00097	4.50286	0.03887	0.30434	0.00419		1753.8	16.37	1731.5	7.17	1712.8	20.72	1.07999	1753.8	16.37
D54 53	106.63	130.29	0.818405	0.10787	0.00126	4.57968	0.05047	0.30792	0.00454		1763.7	21.21	1745.6	9.18	1730.5	22.38	0.865032	1763.7	21.21
D54 60	13.54	16.47	0.822101	0.1097	0.00255	4.85207	0.10397	0.32081	0.00641		1794.3	41.71	1794	18.04	1793.7	31.28	0.0167224	1794.3	41.71
D54 31	21.71	24.01	0.904207	0.1107	0.00297	4.67785	0.11497	0.30644	0.00671		1810.9	47.93	1763.3	20.56	1723.2	33.09	2.27415	1810.9	47.93
D54 42	73.02	90.46	0.807208	0.11337	0.00138	5.13069	0.0588	0.32821	0.00492		1854.1	21.89	1841.2	9.74	1829.7	23.88	0.624593	1854.1	21.89
D54 89	83.57	89.25	0.936359	0.11359	0.00131	5.23533	0.05726	0.33431	0.00496		1857.6	20.73	1858.4	9.33	1859.2	23.97	-0.0430478	1857.6	20.73
D54 35	111.22	138.79	0.801355	0.11412	0.00101	5.25638	0.04452	0.33402	0.00461		1866	15.81	1861.8	7.23	1857.9	22.28	0.209475	1866	15.81
D54 55	161.44	136.77	1.18038	0.11471	0.0013	5.44215	0.05824	0.3441	0.00506		1875.3	20.25	1891.5	9.18	1906.3	24.29	-0.782448	1875.3	20.25
D54 88	67	34.5	1.94203	0.11513	0.00245	4.62047	0.09003	0.2911	0.00555		1881.9	37.88	1753	16.26	1647	27.71	6.04678	1881.9	37.88
D54 79	133.65	144.3	0.926195	0.11533	0.00118	5.36585	0.05249	0.33748	0.00485		1885	18.36	1879.4	8.37	1874.5	23.4	0.260722	1885	18.36
D54 84	95.84	60.89	1.57399	0.11667	0.00123	5.60076	0.05623	0.34819	0.00505		1905.9	18.78	1916.2	8.65	1925.9	24.14	-0.50621	1905.9	18.78
D54 75	115.04	307.43	0.374199	0.11712	0.00101	5.39139	0.04507	0.33389	0.00463		1912.7	15.42	1883.5	7.16	1857.2	22.36	1.39634	1912.7	15.42
D54 47	101.47	65.05	1.55988	0.11716	0.00172	5.31159	0.07269	0.3288	0.00529		1913.3	26.17	1870.7	11.69	1832.6	25.67	2.03667	1913.3	26.17
D54 57	229.87	624.15	0.368293	0.11928	0.00106	5.3524	0.04564	0.32544	0.00452		1945.5	15.78	1877.3	7.3	1816.2	21.98	3.25467	1945.5	15.78
D54 83	68.56	190.91	0.359122	0.13365	0.0012	6.5877	0.057	0.35752	0.00503		2146.5	15.59	2057.7	7.63	1970.4	23.88	4.2426	2146.5	15.59
D54 13	71.26	176.06	0.404748	0.13962	0.00162	7.57997	0.0832	0.39363	0.00593		2222.5	20	2182.5	9.85	2139.7	27.44	1.96105	2222.5	20
D54 12	41.53	84.94	0.488933	0.14749	0.00153	8.42951	0.08317	0.41441	0.00605		2316.9	17.66	2278.4	8.96	2235.1	27.55	1.90046	2316.9	17.66
D54 33	70.35	70.35	1	0.14801	0.00179	7.83969	0.089	0.38412	0.0059		2323	20.59	2212.8	10.22	2095.5	27.49	5.30098	2323	20.59
D54 15	84.57	163.47	0.517343	0.14884	0.0013	8.74752	0.07356	0.42614	0.00593		2332.6	14.85	2312	7.66	2288.3	26.82	1.02509	2332.6	14.85
D54 54	161.87	161.29	1.0036	0.15126	0.00127	9.12947	0.07459	0.43774	0.00608		2360.2	14.23	2351.1	7.48	2340.5	27.28	0.450853	2360.2	14.23
D54 34	80.98	245.85	0.329388	0.15173	0.00113	9.26002	0.06813	0.44259	0.00598		2365.5	12.71	2364.1	6.74	2362.2	26.74	0.0803689	2365.5	12.71
D54 99	76.35	177.91	0.42915	0.17247	0.00147	11.4376	0.09566	0.48105	0.0068		2581.7	14.14	2559.5	7.81	2531.8	29.6	1.08224	2581.7	14.14
H351 83	67.56	172.28	0.392152	0.05377	0.00392	0.21482	0.01466	0.02897	0.00083		361.2	156.49	197.6	12.26	184.1	5.18	6.83198	184.1	5.18
H351 48	195.63	386.97	0.505543	0.05218	0.00171	0.24263	0.00738	0.03371	0.00077		293.2	72.98	220.6	6.03	213.7	4.83	3.12783	213.7	4.83
H351 93	146.35	200.39	0.730326	0.04823	0.00305	0.23022	0.01364	0.03461	0.00088		110.5	143.07	210.4	11.26	219.4	5.5	-4.27757	219.4	5.5
H351 61	319.1	701.73	0.454733	0.05036	0.00107	0.26857	0.00529	0.03866	0.00051		211.6	48.58	241.6	4.23	244.5	3.15	-1.20033	244.5	3.15
H351 50	196.31	306.74	0.639988	0.05433	0.00199	0.28973	0.00978	0.03866	0.00094		384.8	79.69	258.3	7.7	244.5	5.85	5.34262	244.5	5.85
H351 54	97.16	106.63	0.911188	0.04921	0.00337	0.27224	0.0178	0.04011	0.00116		157.8	153	244.5	14.21	253.5	7.2	-3.68098	253.5	7.2
H351 66	118.53	102.5	1.15639	0.0512	0.00337	0.28341	0.0176	0.04013	0.001		249.9	144.68	253.4	13.92	253.6	6.23	-0.0789266	253.6	6.23
H351 94	110.14	220.09	0.500432	0.05095	0.00231	0.28257	0.012	0.04022	0.00101		238.6	101.17	252.7	9.5	254.2	6.26	-0.593589	254.2	6.26
H351 14	143.84	352.8	0.40771	0.0519	0.00139	0.29128	0.00725	0.04067	0.0006		281	60.23	259.6	5.7	257	3.71	1.00154	257	3.71
H351 88	223.69	378.01	0.591757	0.05901	0.00217	0.3365	0.01124	0.04135	0.00078		567.3	77.97	294.5	8.54	261.2	4.85	11.3073	261.2	4.85
H351 73	96.8	119.62	0.809229	0.0512	0.0031	0.29299	0.01685	0.04149	0.00093		249.8	133.6	260.9	13.23	262	5.76	-0.421617	262	5.76
H351 31	158.05	335.77	0.470709	0.05283	0.00211	0.30769	0.01127	0.04221	0.00084		321.3	88.46	272.4	8.75	266.5	5.2	2.16593	266.5	5.2
H351 29	122.11	85.25	1.43238	0.05448	0.00571	0.32236	0.03133	0.04288	0.00185		390.9	219.58	283.7	24.05	270.7	11.42	4.58231	270.7	11.42
H351 25	268.08	396.94	0.675367	0.05246	0.00158	0.31293	0.00874	0.04326	0.00098		305.5	67.04	276.4	6.76	273	6.06	1.2301	273	6.06
H351 07	76.66	119.35	0.642313	0.05173	0.00296	0.31429	0.01686	0.04402	0.00104		273.5	126.62	277.5	13.03	277.7	6.39	-0.0720721	277.7	6.39
H351 26	62.92	162.4	0.387438	0.05344	0.00339	0.33554	0.01961	0.04553	0.00149		347.4	136.82	293.8	14.91	287	9.17	2.3145	287	9.17
H351 79	301.47	141.37	2.13249	0.05037	0.00382	0.32251	0.02307	0.04642	0.00133		212	166.64	283.8	17.71	292.5	8.2	-3.06554	292.5	8.2
H351 82	274.95	261.55	1.05123	0.05183	0.0017	0.35987	0.01096	0.05034	0.00082		277.8	73.18	312.1	8.18	316.6	5.02	-1.44185	316.6	5.02
H351 01	108.44	128.3	0.845207	0.05038	0.00206	0.37116	0.01416	0.05346	0.00135		212.4	92.27	320.5	10.48	335.7	8.27	-4.74259	335.7	8.27
H351 11	120.07	208.57	0.575682	0.05162	0.00228	0.39386	0.01599	0.05529	0.0012		268.7	98.3	337.2	11.65	346.9	7.31	-2.87663	346.9	7.31
H351 75	228.59	470.75	0.485587	0.0529	0.00167	0.42163	0.01222	0.05779	0.00097		324.2	70.12	357.2	8.73	362.2	5.92	-1.39978	362.2	5.92
H351 89	336.42	453.67	0.741552	0.05389	0.0017	0.43677	0.01259	0.05877	0.001		366.3	69.27	368	8.89	368.1	6.07	-0.0271739	368.1	6.07
H351 77	453.92	808.47	0.561456	0.05258	0.00089	0.4269	0.00663	0.05886	0.00072		310.8	37.83	361	4.71	368.7	4.37	-2.13296	368.7	4.37
H351 03	192	384.78	0.498986	0.05199	0.00123	0.44195	0.00964	0.06159	0.00088		284.9	53.25	371.6	6.79	385.3	5.37	-3.68676	385.3	5.37
H351 90	65.65	157.41	0.417064	0.05005	0.00198	0.42731	0.0158	0.0619	0.00113		197.3	89.37	361.3	11.24	387.2	6.84	-7.16856	387.2	6.84
H351 33	77.34	217.8	0.355096	0.05504	0.00235	0.50162	0.01975	0.06605	0.00138		413.9	92.42	412.8	13.35	412.3	8.35	0.121124	412.3	8.35
H351 69	43.49	118.84	0.365954	0.055	0.0019	0.50754	0.01627	0.0669	0.00115		412.1	74.75	416.8	10.96	417.5	6.96	-0.167946	417.5	6.96
H351 58	146.87	171.67	0.855537	0.05555	0.00198	0.52547	0.01737	0.06857	0.00123		434.2	77.48	428.8	11.56	427.5	7.4	0.303172	427.5	7.4
H351 36	205.91	278.3	0.739885	0.05556	0.00146	0.52615	0.01265	0.06864	0.00105		434.4	57.05	429.3	8.41	428	6.36	0.302819	428	6.36
H351 70	82.65	149.37	0.553324	0.05515	0.00279	0.52632	0.02461	0.06919	0.00164		418.2	109.09	429.4	16.37	431.2	9.89	-0.41919	431.2	9.89
H351 38	13.99	49.81	0.280867	0.05583	0.00454	0.53492	0.04086	0.06945	0.00226		445.1	171.62	435.1	27.03	432.8	13.61	0.528614	432.8	13.61
H351 28	18.03	313.8	0.057457	0.05291	0.00117	0.51465	0.01049	0.07049	0.00099		324.8	49.44	421.6	7.03	439.1	5.93	-4.15085	439.1	5.93
H351 39	166.26	310.25	0.53589	0.05582	0.00172	0.5454	0.01542	0.07082	0.00121		444.8	67.22	442	10.13	441.1	7.28	0.20362	441.1	7.28
H351 20	93.26	168.54	0.55334	0.05543	0.00235	0.55927	0.02179	0.07312	0.00155		429.2	91.88	451.1	14.19	454.9	9.31	-0.842385	454.9	9.31
H351 49	121.5	248.32	0.489288	0.05302	0.00194	0.5579	0.01887	0.07627	0.00143		329.6	81.12	450.2	12.3	473.8	8.57	-5.24211	473.8	8.57
H351 09	74.36	364.84	0.203815	0.056	0.00119	0.59084	0.01155	0.07645	0.00106		452	46.37	471.4	7.37	474.9	6.35	-0.742469	474.9	6.35
H351 18	69.27	83.36	0.830974	0.05907	0.0026	0.6669	0.0271	0.08189	0.00221		569.6	92.88	518.8	16.51	507.4	13.17	2.19738	507.4	13.17
H351 92	42.24	67.07	0.62979	0.05752	0.00374	0.67113	0.04068	0.08461	0.0024		511	137.21	521.4	24.72	523.6	14.29	-0.421941	523.6	14.29
H351 46	100.22	153	0.655033	0.05902	0.00235	0.77151	0.02824	0.09476	0.00197		567.7	84.48	580.6	16.18	583.6	11.58	-0.516707	583.6	11.58
H351 08	90.65	94.8	0.956224	0.07322	0.0022	1.2182	0.03318	0.1207	0.00296		1020	59.55	809	15.19	734.6	17.01	9.19654	734.6	17.01
H351 06	118.76	682.71	0.173954	0.06535	0.00104	1.10275	0.016	0.12227	0.00156		785.5	32.97	754.7	7.72	743.6	8.97	1.47078	743.6	8.97
H351 42	459.73	430.57	1.06772	0.06652	0.00103	1.16644	0.01649	0.12709	0.0016		822.9	31.97	785	7.73	771.2	9.15	1.75796	771.2	9.15
H351 85	77.63	286.32	0.27113	0.06057	0.00126	1.07825	0.02066	0.12906	0.00182		624.1	44.39	742.8	10.1	782.5	10.37	-5.34464	782.5	10.37
H351 05	95.35	143.54	0.664275	0.06471	0.00167	1.26403	0.02985	0.14153	0.00232		765	53.44	829.7	13.39	853.3	13.09	-2.8444	853.3	13.09
H351 87	211.47	161.86	1.3065	0.06697	0.0013	1.42719	0.02556	0.15452	0.00212		836.8	40.02	900.4	10.69	926.2	11.85	-2.86539	926.2	11.85
H351 62	72.07	131.55	0.547853	0.07239	0.00131	1.89661	0.03157	0.18992	0.00259		997	36.27	1079.9	11.07	1121	14.04	-3.80591	997	36.27
H351 52	84.96	121.9	0.696965	0.0901	0.00147	2.99236	0.04477	0.24073	0.00333		1427.7	30.86	1405.7	11.39	1390.5	17.28	1.08131	1427.7	30.86
H351 95	60.75	73.61	0.825295	0.0919	0.0022	3.35377	0.07373	0.26459	0.00462		1465.3	44.96	1493.7	17.2	1513.3	23.56	-1.31218	1465.3	44.96
H351 44	809.26	999.49	0.809673	0.09551	0.00066	3.44448	0.02245	0.26141	0.00276		1538.1	12.9	1514.6	5.13	1497.1	14.1	1.15542	1538.1	12.9
H351 02	61.07	43.56	1.40197	0.09574	0.00229	4.17662	0.09255	0.31606	0.00571		1542.8	44.31	1669.4	18.15	1770.5	27.96	-6.05607	1542.8	44.31
H351 71	128.73	167.62	0.767987	0.09619	0.00123	3.52619	0.04125	0.26575	0.00332		1551.6	23.73	1533.1	9.25	1519.2	16.89	0.90666	1551.6	23.73
H351 64	53.03	55.15	0.961559	0.09653	0.00343	3.33258	0.10815	0.25027	0.00593		1558.1	65.28	1488.7	25.35	1439.9	30.55	3.27803	1558.1	65.28
H351 65	33.37	33.51	0.995822	0.09693	0.00335	3.64296	0.11568	0.27247	0.00628		1565.8	63.35	1559	25.3	1553.3	31.83	0.365619	1565.8	63.35
H351 43	167.54	392.61	0.426734	0.09699	0.00091	3.77554	0.03298	0.28215	0.0032		1567	17.49	1587.6	7.01	1602.2	16.11	-0.919627	1567	17.49
H351 55	98.87	127.47	0.775633	0.09785	0.0017	3.70332	0.05882	0.27435	0.00404		1583.5	32.14	1572.1	12.7	1562.9	20.45	0.585205	1583.5	32.14
H351 35	198.2	89.66	2.21057	0.09826	0.00261	3.43695	0.08299	0.25352	0.00491		1591.3	48.88	1512.9	18.99	1456.6	25.23	3.72133	1591.3	48.88
H351 74	63.41	84.47	0.750681	0.09868	0.00194	4.39483	0.08019	0.32288	0.00515		1599.3	36.32	1711.4	15.09	1803.8	25.09	-5.39909	1599.3	36.32
H351 30	107.2	199.21	0.538126	0.09873	0.00156	3.88894	0.05618	0.28546	0.00403		1600.3	29.11	1611.4	11.67	1618.8	20.21	-0.459228	1600.3	29.11
H351 40	75.96	60.22	1.26137	0.09894	0.00233	3.85823	0.08302	0.28263	0.00505		1604.2	43.21	1605	17.35	1604.6	25.39	0.0249221	1604.2	43.21
H351 63	25.91	37.31	0.694452	0.10136	0.00337	4.08215	0.12452	0.29196	0.00674		1649.1	60.35	1650.7	24.88	1651.3	33.65	-0.0363482	1649.1	60.35
H351 12	108.51	154.12	0.704062	0.10245	0.00116	4.64045	0.04916	0.3282	0.00404		1669	20.86	1756.6	8.85	1829.6	19.62	-4.15576	1669	20.86
H351 98	545.79	714.01	0.764401	0.10301	0.00077	4.39312	0.03078	0.30923	0.00328		1679	13.78	1711	5.8	1736.9	16.16	-1.51373	1679	13.78
H351 97	142.04	1009.04	0.140767	0.10328	0.00074	4.43612	0.02978	0.31144	0.00327		1683.9	13.17	1719.1	5.56	1747.8	16.09	-1.66948	1683.9	13.17
H351 100	52.64	348.48	0.151056	0.10444	0.00104	4.4321	0.0407	0.3077	0.00354		1704.5	18.17	1718.4	7.61	1729.4	17.43	-0.64013	1704.5	18.17
H351 53	66.73	174.21	0.383043	0.10497	0.00113	4.59953	0.04596	0.31761	0.0038		1713.9	19.65	1749.2	8.33	1778	18.6	-1.64647	1713.9	19.65
H351 60	125.27	1169.93	0.107075	0.10513	0.0007	4.72142	0.03005	0.32556	0.00343		1716.6	12.26	1771	5.33	1816.8	16.66	-2.58611	1716.6	12.26
H351 59	66.35	66.7	0.994753	0.10529	0.00202	4.70562	0.08341	0.32396	0.00519		1719.5	34.92	1768.2	14.84	1809	25.28	-2.30743	1719.5	34.92
H351 56	72.63	288.3	0.251925	0.10589	0.00113	4.72997	0.04684	0.32379	0.00388		1729.9	19.44	1772.6	8.3	1808.2	18.89	-2.00835	1729.9	19.44
H351 24	185.43	511.35	0.362628	0.10679	0.00109	4.57195	0.04354	0.31025	0.00369		1745.4	18.66	1744.2	7.93	1741.9	18.14	0.131866	1745.4	18.66
H351 13	51.56	92.39	0.558069	0.1071	0.00196	4.94063	0.0833	0.33426	0.0053		1750.7	33.05	1809.2	14.24	1859	25.61	-2.7526	1750.7	33.05
H351 04	95.9	219.3	0.437301	0.10804	0.00096	5.49458	0.04636	0.36849	0.00423		1766.5	16.2	1899.7	7.25	2022.3	19.94	-6.45365	1766.5	16.2
H351 16	75.23	292.68	0.257038	0.10946	0.00131	4.62892	0.05103	0.30645	0.00388		1790.3	21.65	1754.5	9.21	1723.2	19.14	1.78398	1790.3	21.65
H351 17	46.08	259.2	0.177778	0.10945	0.00143	5.17779	0.06274	0.3428	0.00455		1790.3	23.62	1849	10.31	1900.1	21.82	-2.76366	1790.3	23.62
H351 78	250.74	214.77	1.16748	0.11011	0.00159	4.60408	0.06084	0.30314	0.00415		1801.3	26.05	1750	11.02	1706.8	20.51	2.46857	1801.3	26.05
H351 10	299.81	269.59	1.1121	0.11166	0.00163	4.97467	0.06675	0.32283	0.00451		1826.5	26.2	1815	11.34	1803.5	21.99	0.633609	1826.5	26.2
H351 84	155.57	174.98	0.889073	0.11207	0.00147	5.08002	0.06122	0.32864	0.0043		1833.3	23.52	1832.8	10.22	1831.8	20.88	0.0545613	1833.3	23.52
H351 81	62.76	296.72	0.211513	0.1131	0.00118	5.34167	0.05187	0.34244	0.00408		1849.7	18.79	1875.6	8.3	1898.4	19.59	-1.21561	1849.7	18.79
H351 37	31.29	121.59	0.25734	0.11768	0.00185	5.87698	0.08531	0.36196	0.00535		1921.3	27.86	1957.8	12.6	1991.4	25.32	-1.71621	1921.3	27.86
H351 45	26.4	49.49	0.533441	0.13296	0.00304	7.42694	0.15736	0.40488	0.00801		2137.4	39.39	2164.2	18.96	2191.5	36.77	-1.26144	2137.4	39.39
H351 76	68.31	106.35	0.642313	0.13475	0.00206	7.41768	0.10535	0.39908	0.00597		2160.8	26.45	2163.1	12.71	2164.8	27.53	-0.0785909	2160.8	26.45
H351 34	104.31	409.57	0.254682	0.13593	0.00105	7.46694	0.05481	0.39813	0.00444		2176	13.41	2169	6.57	2160.4	20.47	0.396496	2176	13.41
H351 21	94.09	177.63	0.529697	0.13599	0.00237	6.67287	0.10779	0.35586	0.00803		2176.7	29.98	2069	14.26	1962.5	38.17	5.14741	2176.7	29.98
H351 96	55.19	89.32	0.617891	0.13786	0.00265	7.19428	0.12722	0.37839	0.00657		2200.5	33.01	2135.8	15.76	2068.7	30.71	3.14168	2200.5	33.01
H351 47	62.46	154.97	0.403046	0.13822	0.00177	7.60948	0.09047	0.39904	0.00544		2205.1	22.01	2186	10.67	2164.6	25.08	0.978957	2205.1	22.01
H351 67	43.88	40.69	1.0784	0.14211	0.00385	8.26673	0.20825	0.42172	0.00979		2253	46.08	2260.7	22.82	2268.3	44.4	-0.336179	2253	46.08
H351 99	134.48	301.14	0.44657	0.14445	0.0013	7.50469	0.06267	0.3767	0.00434		2281.2	15.42	2173.5	7.48	2060.9	20.32	5.18058	2281.2	15.42
H351 72	639.06	324.39	1.97004	0.14575	0.00141	8.6974	0.07927	0.43263	0.00522		2296.6	16.55	2306.8	8.3	2317.6	23.47	-0.468181	2296.6	16.55
H351 15	74.41	113.34	0.65652	0.14582	0.00198	8.2511	0.1067	0.41043	0.00869		2297.4	23.16	2259	11.71	2216.9	39.73	1.86366	2297.4	23.16
H351 19	313.26	325	0.963877	0.14954	0.00191	9.59403	0.11579	0.4649	0.00654		2340.7	21.7	2396.6	11.1	2461.1	28.77	-2.69131	2340.7	21.7
H351 68	71.41	174.2	0.409931	0.15095	0.00137	9.28392	0.07983	0.44588	0.00527		2356.7	15.45	2366.4	7.88	2376.9	23.5	-0.443712	2356.7	15.45
H351 80	63.57	79.59	0.798718	0.15332	0.00237	9.53089	0.13809	0.45069	0.00702		2383.3	26.07	2390.5	13.31	2398.3	31.21	-0.326292	2383.3	26.07
H351 51	137.17	138.55	0.99004	0.16141	0.00163	10.333	0.09896	0.46404	0.00582		2470.5	16.99	2465.1	8.87	2457.4	25.6	0.312361	2470.5	16.99
H545 15	354.54	805.11	0.440362	0.05594	0.00119	0.28048	0.00544	0.03636	0.00051		449.5	46.35	251	4.31	230.2	3.19	8.28685	230.2	3.19
H545 22	58.04	100.11	0.579762	0.05031	0.00319	0.26138	0.01529	0.03767	0.00106		209.4	140.73	235.8	12.31	238.4	6.57	-1.10263	238.4	6.57
H545 21	254.42	372.52	0.68297	0.05144	0.00174	0.29414	0.00911	0.04147	0.00074		260.5	75.68	261.8	7.15	261.9	4.56	-0.0381971	261.9	4.56
H545 37	289.77	550.14	0.52672	0.05091	0.00189	0.2912	0.00989	0.04148	0.00079		236.8	83.22	259.5	7.78	262	4.88	-0.963391	262	4.88
H545 63	58.63	203.78	0.287712	0.05468	0.0027	0.44923	0.02031	0.05957	0.00144		400.1	105.79	376.7	14.23	373	8.75	0.982214	373	8.75
H545 08	61.92	373.48	0.165792	0.05545	0.0011	0.5179	0.00941	0.06772	0.00093		430.1	43.12	423.7	6.29	422.4	5.63	0.306821	422.4	5.63
H545 43	90.42	214.39	0.421755	0.05529	0.00177	0.51677	0.01515	0.06777	0.00122		423.9	69.67	423	10.14	422.7	7.35	0.070922	422.7	7.35
H545 51	92.8	234.89	0.395079	0.05554	0.00198	0.52238	0.01709	0.06821	0.00129		433.7	77.39	426.7	11.4	425.3	7.78	0.328099	425.3	7.78
H545 46	97.88	181.63	0.538898	0.05566	0.00239	0.52379	0.02051	0.06825	0.00151		438.4	92.64	427.7	13.66	425.6	9.12	0.490998	425.6	9.12
H545 27	124.59	244.21	0.510176	0.05561	0.00133	0.52375	0.01148	0.0683	0.00103		436.3	52.05	427.7	7.65	425.9	6.19	0.420856	425.9	6.19
H545 03	73.39	206.68	0.35509	0.05494	0.0018	0.52005	0.01556	0.06864	0.00123		409.6	70.83	425.2	10.39	428	7.44	-0.658514	428	7.44
H545 67	25.27	597.24	0.0423113	0.06327	0.00196	0.60079	0.01685	0.06886	0.00125		717.4	64.56	477.7	10.69	429.3	7.57	10.1319	429.3	7.57
H545 79	39.17	185.22	0.211478	0.05441	0.00229	0.51819	0.02004	0.06906	0.00146		388.1	91.05	423.9	13.4	430.5	8.81	-1.55697	430.5	8.81
H545 10	4.66	198.42	0.0234855	0.05518	0.00165	0.52561	0.0144	0.06907	0.00117		419.3	64.88	428.9	9.59	430.6	7.05	-0.396363	430.6	7.05
H545 53	187.53	325.33	0.57643	0.05669	0.00143	0.54032	0.01247	0.06912	0.00107		478.9	54.86	438.6	8.22	430.8	6.44	1.77839	430.8	6.44
H545 32	73.96	152.99	0.48343	0.05612	0.00153	0.53492	0.01344	0.06913	0.00111		456.6	59.6	435.1	8.89	430.9	6.68	0.965295	430.9	6.68
H545 28	91.13	140.33	0.649398	0.05327	0.00194	0.50804	0.01697	0.06916	0.00132		340.3	80.18	417.1	11.42	431.1	7.99	-3.35651	431.1	7.99
H545 52	112.36	146.35	0.767749	0.05557	0.00275	0.53235	0.02412	0.06947	0.00171		434.9	106.35	433.4	15.98	433	10.32	0.0922935	433	10.32
H545 66	83.06	241.21	0.344347	0.0554	0.00186	0.5313	0.01636	0.06954	0.00128		428.2	73.05	432.7	10.84	433.4	7.74	-0.161775	433.4	7.74
H545 50	172.77	229.29	0.7535	0.05553	0.00227	0.5343	0.01999	0.06978	0.00148		433.3	88.7	434.7	13.23	434.8	8.91	-0.0230044	434.8	8.91
H545 13	91.96	142.65	0.644655	0.05555	0.0023	0.5352	0.02042	0.06986	0.00146		434.1	89.81	435.3	13.51	435.3	8.77	0	435.3	8.77
H545 38	86.75	381.02	0.227678	0.05432	0.00166	0.5234	0.01462	0.06988	0.0012		384.1	66.82	427.4	9.74	435.4	7.25	-1.87178	435.4	7.25
H545 56	289.21	356.61	0.810998	0.05473	0.00144	0.52766	0.01271	0.06992	0.00111		401.1	57.4	430.3	8.45	435.7	6.66	-1.25494	435.7	6.66
H545 65	102.15	186.81	0.546812	0.05579	0.00216	0.54142	0.01922	0.07038	0.00141		443.7	83.66	439.4	12.66	438.4	8.48	0.227583	438.4	8.48
H545 54	310.04	199.17	1.55666	0.05556	0.0017	0.54047	0.01526	0.07054	0.0012		434.6	66.61	438.7	10.06	439.4	7.23	-0.159562	439.4	7.23
H545 85	158.41	262.25	0.604042	0.05564	0.00186	0.54168	0.01658	0.07059	0.0013		437.7	72.67	439.5	10.92	439.7	7.83	-0.0455063	439.7	7.83
H545 89	102.13	407.27	0.250767	0.05586	0.00121	0.5527	0.01103	0.07174	0.00104		446.4	47.27	446.8	7.21	446.7	6.23	0.0223814	446.7	6.23
H545 31	106.62	88.35	1.20679	0.05579	0.00212	0.55199	0.01928	0.07175	0.00141		443.6	82.31	446.3	12.61	446.7	8.49	-0.0896258	446.7	8.49
H545 62	134.99	174.48	0.77367	0.05463	0.00235	0.5407	0.02131	0.07177	0.00157		397.3	93	438.9	14.05	446.8	9.45	-1.79995	446.8	9.45
H545 80	65.77	161.37	0.407573	0.05699	0.00212	0.56494	0.0192	0.07188	0.00143		490.6	80.55	454.7	12.46	447.5	8.59	1.58346	447.5	8.59
H545 25	112.21	207.37	0.54111	0.05603	0.00138	0.55602	0.01255	0.07196	0.0011		453.2	53.7	448.9	8.19	448	6.62	0.20049	448	6.62
H545 64	130.65	291.1	0.448815	0.05572	0.00124	0.55475	0.01139	0.0722	0.00105		440.9	48.6	448.1	7.44	449.4	6.31	-0.290114	449.4	6.31
H545 72	335.93	157.4	2.13424	0.05612	0.00272	0.55929	0.0248	0.07227	0.00174		456.7	104.28	451.1	16.15	449.8	10.46	0.288184	449.8	10.46
H545 41	88.6	206.78	0.428475	0.05597	0.00161	0.55845	0.01478	0.07236	0.0012		450.7	62.71	450.5	9.63	450.4	7.19	0.0221976	450.4	7.19
H545 35	100.33	155.26	0.646206	0.05678	0.00174	0.56828	0.01595	0.07258	0.00126		482.3	67.01	456.9	10.33	451.7	7.59	1.1381	451.7	7.59
H545 01	82.66	126.82	0.65179	0.05656	0.00187	0.56791	0.01725	0.07281	0.00131		473.6	72.27	456.7	11.17	453	7.88	0.81016	453	7.88
H545 24	82.48	136.09	0.60607	0.05606	0.00178	0.56288	0.01635	0.07281	0.00128		454.4	68.9	453.4	10.62	453.1	7.7	0.0661667	453.1	7.7
H545 97	1.53	121.42	0.0126009	0.06357	0.00278	0.64	0.02539	0.073	0.00169		727.2	90.11	502.3	15.72	454.2	10.16	9.57595	454.2	10.16
H545 98	190.58	185.71	1.02622	0.05632	0.00206	0.5686	0.01908	0.07319	0.00143		464.4	79.83	457.1	12.35	455.4	8.58	0.37191	455.4	8.58
H545 44	75.44	204.94	0.368108	0.05607	0.00198	0.56605	0.01827	0.07321	0.00141		454.9	76.44	455.5	11.84	455.5	8.46	0	455.5	8.46
H545 49	153.13	319.79	0.478845	0.05607	0.00164	0.56619	0.01511	0.07323	0.00124		454.6	63.56	455.5	9.79	455.6	7.46	-0.0219539	455.6	7.46
H545 30	82.01	189.44	0.432908	0.05635	0.0015	0.57032	0.01386	0.0734	0.00118		465.4	58.38	458.2	8.96	456.6	7.09	0.349192	456.6	7.09
H545 95	1.58	181.67	0.00869709	0.05629	0.00168	0.57039	0.01567	0.07347	0.00126		463.2	65.39	458.3	10.13	457	7.55	0.283657	457	7.55
H545 48	300.95	245.05	1.22812	0.05645	0.0027	0.57335	0.02516	0.07366	0.00176		469.2	103.43	460.2	16.23	458.2	10.57	0.434594	458.2	10.57
H545 45	117.65	260.13	0.452274	0.05425	0.00214	0.55244	0.01995	0.07385	0.00152		381.2	85.64	446.6	13.05	459.3	9.12	-2.84371	459.3	9.12
H545 77	259.58	267	0.97221	0.06571	0.00216	0.67198	0.01992	0.07415	0.00143		797.3	67.48	521.9	12.1	461.1	8.55	11.6497	461.1	8.55
H545 61	196.41	268.4	0.731781	0.05636	0.00177	0.57705	0.01663	0.07425	0.00131		465.7	68.36	462.6	10.71	461.7	7.84	0.194553	461.7	7.84
H545 78	172.37	226.39	0.761385	0.05608	0.00122	0.57508	0.01151	0.07435	0.00106		455.4	47.31	461.3	7.42	462.3	6.39	-0.216779	462.3	6.39
H545 96	127.35	395.4	0.322079	0.06074	0.00182	0.62321	0.01698	0.07439	0.00131		630	63.29	491.9	10.62	462.6	7.89	5.9565	462.6	7.89
H545 94	65.14	143.28	0.454634	0.05646	0.00216	0.58432	0.02054	0.07504	0.0015		469.8	83.29	467.2	13.17	466.4	9.02	0.171233	466.4	9.02
H545 40	85.47	100.3	0.852144	0.06623	0.00302	0.68537	0.02815	0.07504	0.00183		813.7	92.44	530	16.96	466.5	10.96	11.9811	466.5	10.96
H545 87	89.12	196.78	0.452892	0.05641	0.00147	0.58564	0.01407	0.07528	0.00119		467.7	57.31	468.1	9.01	467.9	7.13	0.0427259	467.9	7.13
H545 88	99.21	225.51	0.439936	0.06451	0.00285	0.67206	0.02681	0.07554	0.00178		758.4	90.39	522	16.28	469.4	10.69	10.0766	469.4	10.69
H545 55	68	98.59	0.689725	0.06805	0.00344	0.71117	0.03234	0.07579	0.00203		870	101.3	545.4	19.19	470.9	12.15	13.6597	470.9	12.15
H545 99	66.24	127.8	0.51831	0.05655	0.00269	0.59544	0.02607	0.07634	0.0018		473.3	102.75	474.3	16.59	474.3	10.75	0	474.3	10.75
H545 86	176.36	68.02	2.59277	0.06053	0.00426	0.64	0.04123	0.07666	0.00257		622.7	145.04	502.3	25.52	476.2	15.39	5.1961	476.2	15.39
H545 93	75.45	163.42	0.461694	0.05704	0.00264	0.60777	0.02576	0.07726	0.0018		492.4	99.44	482.2	16.27	479.7	10.78	0.518457	479.7	10.78
H545 90	107.3	163.61	0.655828	0.05724	0.00179	0.61111	0.01758	0.07741	0.00136		500.3	68.02	484.3	11.08	480.6	8.15	0.763989	480.6	8.15
H545 100	94.13	230.14	0.409012	0.05688	0.00182	0.60918	0.01785	0.07765	0.00141		486.3	69.83	483	11.26	482.1	8.41	0.186335	482.1	8.41
H545 58	75.49	51.86	1.45565	0.05712	0.00312	0.62414	0.03169	0.07924	0.00199		495.7	116.71	492.4	19.81	491.6	11.87	0.16247	491.6	11.87
H545 92	91.24	119.05	0.766401	0.05725	0.00289	0.63473	0.0293	0.08039	0.00204		500.5	107.95	499	18.2	498.5	12.14	0.1002	498.5	12.14
H545 83	89.48	136.3	0.656493	0.05729	0.00273	0.64274	0.02804	0.08135	0.00195		502.3	102	504	17.33	504.2	11.64	-0.0396825	504.2	11.64
H545 81	177.51	267.4	0.663837	0.05823	0.00182	0.70644	0.02022	0.08796	0.00157		538	67.5	542.6	12.03	543.5	9.3	-0.165868	543.5	9.3
H545 20	179.51	210.68	0.852051	0.07081	0.00145	0.96456	0.01789	0.09878	0.00145		952	41.42	685.7	9.25	607.2	8.53	11.4482	607.2	8.53
H545 33	149.32	301.16	0.495816	0.06241	0.00131	0.97255	0.01874	0.11301	0.00166		688	44.28	689.8	9.64	690.2	9.59	-0.0579878	690.2	9.59
H545 70	78.76	178.2	0.441975	0.06834	0.00202	1.07206	0.02882	0.11376	0.00207		878.8	60.1	739.8	14.12	694.6	11.98	6.10976	694.6	11.98
H545 74	46.1	144.33	0.319407	0.0648	0.00159	1.12715	0.02535	0.12613	0.00203		767.9	50.97	766.4	12.1	765.7	11.65	0.0913361	765.7	11.65
H545 71	113.18	216.32	0.523206	0.06487	0.00132	1.28548	0.02409	0.14371	0.0021		770	42.26	839.3	10.7	865.6	11.82	-3.13356	865.6	11.82
H545 02	125.53	179.87	0.697893	0.07124	0.00128	1.62304	0.02677	0.16519	0.00233		964.4	36.33	979.2	10.36	985.5	12.86	-0.643382	985.5	12.86
H545 05	141.44	418.82	0.337711	0.10347	0.00099	4.22417	0.03795	0.29602	0.00352		1687.3	17.51	1678.7	7.38	1671.5	17.51	0.428903	1687.3	17.51
H545 16	23.49	63.06	0.372502	0.10484	0.00279	4.37541	0.10639	0.30264	0.00616		1711.4	48.22	1707.7	20.1	1704.4	30.5	0.193242	1711.4	48.22
H545 60	54.92	44.49	1.23443	0.10619	0.00276	4.54124	0.10816	0.31011	0.00615		1735.1	46.84	1738.6	19.82	1741.3	30.26	-0.155297	1735.1	46.84
H545 11	24.55	53.64	0.457681	0.10852	0.003	4.15736	0.10369	0.27779	0.00582		1774.7	49.6	1665.7	20.41	1580.2	29.36	5.13298	1774.7	49.6
H545 18	82.68	165.38	0.49994	0.10907	0.00107	4.79256	0.04431	0.31863	0.00385		1783.9	17.82	1783.6	7.77	1783	18.83	0.0336398	1783.9	17.82
H545 68	151.52	138.94	1.09054	0.10988	0.00181	4.87756	0.07395	0.3219	0.00487		1797.4	29.63	1798.4	12.78	1799	23.74	-0.033363	1797.4	29.63
H545 17	28.56	38.21	0.747448	0.11071	0.00333	4.53359	0.12374	0.29694	0.00673		1811.1	53.73	1737.2	22.71	1676.1	33.47	3.51715	1811.1	53.73
H545 07	126.53	187.21	0.675872	0.11112	0.00102	5.32506	0.04644	0.34747	0.00413		1817.9	16.57	1872.9	7.46	1922.5	19.76	-2.6483	1817.9	16.57
H545 23	83.57	234.11	0.356969	0.11186	0.00111	5.31958	0.0499	0.34486	0.00421		1829.8	17.88	1872	8.02	1910	20.18	-2.02991	1829.8	17.88
H545 29	54.6	60.73	0.899061	0.11311	0.00174	5.18101	0.07377	0.33217	0.00486		1849.9	27.58	1849.5	12.12	1848.9	23.5	0.0324412	1849.9	27.58
H545 59	192.72	229.3	0.840471	0.11367	0.00125	5.23672	0.05405	0.33409	0.00424		1858.9	19.74	1858.6	8.8	1858.2	20.5	0.0215216	1858.9	19.74
H545 19	106.3	134.37	0.791099	0.11381	0.00192	5.34284	0.08297	0.34041	0.00527		1861.2	30.1	1875.7	13.28	1888.6	25.35	-0.687743	1861.2	30.1
H545 34	71.06	142.07	0.500176	0.11383	0.0014	5.23883	0.06	0.33376	0.00441		1861.4	22.03	1859	9.76	1856.6	21.32	0.129102	1861.4	22.03
H545 69	262.15	254.15	1.03148	0.11426	0.00138	5.31877	0.06017	0.33757	0.00446		1868.2	21.69	1871.9	9.67	1875	21.48	-0.165607	1868.2	21.69
H545 39	70.47	176.53	0.399196	0.11452	0.00132	5.34005	0.05761	0.33816	0.00437		1872.3	20.66	1875.3	9.23	1877.8	21.04	-0.133312	1872.3	20.66
H545 47	242.31	303.1	0.799439	0.11458	0.00132	5.37501	0.05812	0.34019	0.0044		1873.2	20.69	1880.9	9.26	1887.6	21.19	-0.356212	1873.2	20.69
H545 06	91	70.54	1.29005	0.11471	0.00165	5.34714	0.07099	0.33801	0.0048		1875.3	25.65	1876.4	11.36	1877.1	23.11	-0.0373055	1875.3	25.65
H545 04	72.96	83.03	0.878719	0.11507	0.00151	5.36395	0.06552	0.33799	0.0046		1881	23.52	1879.1	10.45	1877	22.15	0.111756	1881	23.52
H545 75	103.88	286.19	0.362976	0.11517	0.00133	5.13125	0.05514	0.32306	0.00418		1882.6	20.58	1841.3	9.13	1804.7	20.36	1.98773	1882.6	20.58
H545 73	66.79	66.13	1.00998	0.11538	0.00232	5.4511	0.10098	0.34258	0.00594		1885.9	35.84	1892.9	15.89	1899.1	28.52	-0.32754	1885.9	35.84
H545 91	104.17	120.91	0.86155	0.116	0.00161	5.50933	0.07135	0.34438	0.00485		1895.4	24.82	1902.1	11.13	1907.7	23.25	-0.294411	1895.4	24.82
H545 84	65.33	58.03	1.1258	0.11682	0.00287	5.75397	0.12985	0.35716	0.00716		1908.1	43.43	1939.5	19.52	1968.7	34.01	-1.50554	1908.1	43.43
H545 42	80.54	70.12	1.1486	0.11756	0.00218	5.65898	0.09688	0.34908	0.00577		1919.5	32.94	1925.1	14.77	1930.2	27.57	-0.264921	1919.5	32.94
H545 82	88.89	66.54	1.33589	0.11761	0.00337	5.66373	0.14863	0.34919	0.00788		1920.2	50.53	1925.9	22.65	1930.7	37.67	-0.249234	1920.2	50.53
H545 57	55.97	98.36	0.569032	0.11765	0.00226	5.65906	0.10027	0.34881	0.00591		1920.9	34.12	1925.1	15.29	1928.9	28.26	-0.197392	1920.9	34.12
H545 76	83.46	94.75	0.880844	0.11869	0.0021	5.72197	0.09351	0.34958	0.00564		1936.6	31.38	1934.7	14.13	1932.6	26.94	0.108544	1936.6	31.38
H545 12	34.2	58.17	0.587932	0.17988	0.00316	12.8959	0.21472	0.51986	0.00943		2651.8	28.8	2672.1	15.69	2698.6	40.01	-0.991729	2651.8	28.8
H545 26	79.15	101.41	0.780495	0.18792	0.00211	11.9617	0.12673	0.4616	0.00635		2724	18.38	2601.4	9.93	2446.6	28.01	5.95064	2724	18.38
H706 97	211.63	338.77	0.624701	0.05002	0.00126	0.24905	0.00586	0.03612	0.00081		195.9	57.58	225.8	4.76	228.8	5.04	-1.32861	228.8	5.04
H706 32	233.71	407.25	0.573874	0.05067	0.00083	0.27897	0.00433	0.03995	0.00082		225.8	37.56	249.8	3.44	252.5	5.06	-1.08086	252.5	5.06
H706 24	72.92	124.03	0.587922	0.05399	0.00133	0.30945	0.00706	0.04159	0.00091		370.3	54.82	273.8	5.47	262.7	5.63	4.05405	262.7	5.63
H706 78	94.58	384.62	0.245905	0.04855	0.00094	0.28352	0.00516	0.04238	0.0009		126	44.75	253.4	4.08	267.6	5.54	-5.60379	267.6	5.54
H706 22	104.29	157.67	0.661445	0.05155	0.00154	0.31494	0.00868	0.04433	0.00102		265.3	67.07	278	6.7	279.6	6.3	-0.57554	279.6	6.3
H706 38	181.28	298.68	0.606937	0.05294	0.00119	0.33807	0.00703	0.04634	0.001		326.3	49.99	295.7	5.33	292	6.17	1.25127	292	6.17
H706 52	111.02	177.46	0.625606	0.05194	0.0012	0.35827	0.0077	0.05006	0.00109		282.6	51.92	310.9	5.75	314.9	6.69	-1.28659	314.9	6.69
H706 83	245.75	259.14	0.948329	0.05616	0.00095	0.46634	0.00748	0.06025	0.00126		458.3	36.87	388.7	5.18	377.2	7.68	2.95858	377.2	7.68
H706 07	34.19	60.22	0.567752	0.054	0.00193	0.45303	0.01494	0.06085	0.00149		371	78.36	379.4	10.44	380.8	9.07	-0.369004	380.8	9.07
H706 85	63.95	87.44	0.731359	0.05391	0.00163	0.45564	0.01282	0.06132	0.00144		367.3	66.61	381.2	8.94	383.7	8.75	-0.655824	383.7	8.75
H706 49	587.99	687.57	0.855171	0.0544	0.00068	0.46026	0.00558	0.0614	0.00123		387.6	27.85	384.4	3.88	384.1	7.48	0.0780437	384.1	7.48
H706 92	212.63	654.15	0.325048	0.05569	0.00077	0.50348	0.00671	0.0656	0.00135		439.6	29.9	414.1	4.53	409.6	8.17	1.08669	409.6	8.17
H706 06	29.75	566.52	0.0525136	0.05068	0.00083	0.45956	0.00705	0.06577	0.00133		226.3	37.23	384	4.9	410.6	8.06	-6.92708	410.6	8.06
H706 70	19.6	522.93	0.0374811	0.05434	0.00069	0.50529	0.00628	0.06748	0.00137		384.9	28.5	415.3	4.23	421	8.25	-1.3725	421	8.25
H706 27	83.25	253.57	0.328312	0.05808	0.00122	0.54086	0.01048	0.06757	0.00145		532.2	45.75	439	6.91	421.5	8.75	3.98633	421.5	8.75
H706 59	196.53	306.79	0.640601	0.05476	0.00087	0.51106	0.00769	0.06773	0.0014		402.3	34.85	419.2	5.17	422.5	8.43	-0.787214	422.5	8.43
H706 76	10.54	165.78	0.0635782	0.05524	0.00117	0.51734	0.01026	0.06797	0.00148		421.6	46.14	423.4	6.87	423.9	8.91	-0.118092	423.9	8.91
H706 94	112.68	245.58	0.458832	0.0542	0.00093	0.51027	0.00829	0.0683	0.00144		379.4	37.98	418.6	5.57	425.9	8.68	-1.74391	425.9	8.68
H706 77	206.63	193.36	1.06863	0.05715	0.00162	0.54006	0.01407	0.06858	0.00161		496.7	61.77	438.5	9.28	427.6	9.72	2.48575	427.6	9.72
H706 08	85.37	203.05	0.420438	0.05212	0.00092	0.49321	0.00813	0.06864	0.00141		290.6	39.65	407.1	5.53	428	8.49	-5.13387	428	8.49
H706 10	250.94	228.87	1.09643	0.05028	0.00081	0.47629	0.00721	0.06871	0.00139		207.9	36.74	395.5	4.96	428.4	8.38	-8.31858	428.4	8.38
H706 88	230.81	372.7	0.619292	0.05474	0.00077	0.51877	0.00709	0.06877	0.00142		401.5	31.12	424.3	4.74	428.7	8.54	-1.037	428.7	8.54
H706 79	59.35	115.02	0.515997	0.05568	0.00145	0.52919	0.01279	0.06896	0.00157		439.4	56.75	431.3	8.49	429.9	9.48	0.3246	429.9	9.48
H706 01	15.15	251.19	0.0603129	0.05491	0.00101	0.52231	0.00893	0.06899	0.00143		408.5	40.32	426.7	5.96	430.1	8.61	-0.796813	430.1	8.61
H706 09	9.7	288.18	0.0336595	0.05001	0.00097	0.47607	0.00864	0.06905	0.00144		195.4	44.49	395.4	5.94	430.4	8.66	-8.8518	430.4	8.66
H706 15	280.92	347.03	0.809498	0.05556	0.00103	0.53259	0.00921	0.06954	0.00145		434.5	40.42	433.5	6.1	433.4	8.73	0.0230681	433.4	8.73
H706 03	114.42	72.69	1.57408	0.0554	0.00165	0.53216	0.01456	0.06967	0.00162		428	64.63	433.2	9.65	434.2	9.76	-0.23084	434.2	9.76
H706 02	6.39	485.84	0.0131525	0.05118	0.00074	0.49214	0.00674	0.06974	0.00139		248.8	32.93	406.4	4.59	434.6	8.39	-6.93898	434.6	8.39
H706 87	134.68	214.21	0.628729	0.05535	0.001	0.5354	0.0091	0.07018	0.00149		426.2	39.08	435.4	6.02	437.3	8.96	-0.43638	437.3	8.96
H706 48	6.14	292.63	0.0209821	0.05312	0.00099	0.51402	0.00896	0.07022	0.00147		333.9	41.47	421.1	6.01	437.5	8.88	-3.89456	437.5	8.88
H706 69	156.55	310.7	0.503862	0.05232	0.00091	0.50676	0.00832	0.07028	0.00147		299.6	39.03	416.3	5.6	437.8	8.85	-5.16454	437.8	8.85
H706 30	6.35	442.46	0.0143516	0.0521	0.00085	0.50623	0.00778	0.0705	0.00144		289.8	36.74	415.9	5.24	439.2	8.68	-5.60231	439.2	8.68
H706 68	21.2	776.27	0.0273101	0.05329	0.00063	0.51823	0.00602	0.07057	0.00142		341	26.46	424	4.02	439.6	8.55	-3.67925	439.6	8.55
H706 66	133.31	162.67	0.819512	0.05785	0.00153	0.56319	0.01369	0.07065	0.00162		523.7	57.13	453.6	8.89	440.1	9.77	2.97619	440.1	9.77
H706 63	38.82	1391.29	0.0279022	0.05606	0.00059	0.54646	0.00571	0.07074	0.00141		454.4	22.71	442.7	3.75	440.6	8.49	0.474362	440.6	8.49
H706 99	7.14	164.92	0.0432937	0.05373	0.00128	0.52573	0.0117	0.07099	0.00159		359.4	52.91	429	7.79	442.1	9.54	-3.05361	442.1	9.54
H706 67	94.12	69.18	1.36051	0.05537	0.00199	0.54165	0.018	0.07099	0.00178		427	78.07	439.5	11.85	442.1	10.73	-0.591581	442.1	10.73
H706 12	80.02	154.84	0.516792	0.05579	0.00097	0.5464	0.00892	0.07105	0.00146		443.7	37.93	442.6	5.86	442.4	8.79	0.0451875	442.4	8.79
H706 62	59.13	75.05	0.787875	0.05443	0.00134	0.53323	0.01227	0.0711	0.00158		388.7	54.16	433.9	8.13	442.8	9.5	-2.05116	442.8	9.5
H706 05	129.62	328.57	0.394497	0.05617	0.00078	0.55198	0.00728	0.07128	0.00142		458.5	30.29	446.3	4.76	443.9	8.56	0.537755	443.9	8.56
H706 23	9.69	154.17	0.0628527	0.05599	0.001	0.55322	0.00923	0.07169	0.00149		451.7	38.85	447.1	6.03	446.3	8.94	0.178931	446.3	8.94
H706 44	12.1	301.86	0.0400848	0.0526	0.00073	0.5212	0.00694	0.07191	0.00145		311.4	31.27	426	4.63	447.6	8.74	-5.07042	447.6	8.74
H706 61	5.77	223.99	0.0257601	0.05173	0.00121	0.51284	0.01117	0.07194	0.00158		273.5	52.59	420.4	7.5	447.8	9.51	-6.5176	447.8	9.51
H706 26	206.06	406.8	0.506539	0.05575	0.00075	0.55407	0.00709	0.0721	0.00144		442.2	29.09	447.7	4.63	448.8	8.68	-0.2457	448.8	8.68
H706 14	90.7	171.56	0.528678	0.05471	0.00135	0.54623	0.01248	0.07243	0.0016		400.1	54.52	442.5	8.19	450.7	9.63	-1.85311	450.7	9.63
H706 37	111.31	276.99	0.401856	0.0558	0.00091	0.55965	0.00863	0.07277	0.0015		444.2	35.64	451.3	5.62	452.8	9	-0.332373	452.8	9
H706 18	82.2	187.58	0.438213	0.05627	0.00094	0.56923	0.00889	0.07338	0.0015		462.4	36.71	457.5	5.75	456.5	9.02	0.218579	456.5	9.02
H706 65	42	70.33	0.597185	0.05606	0.00158	0.57057	0.01497	0.07385	0.0017		454.6	61.52	458.4	9.68	459.3	10.23	-0.196335	459.3	10.23
H706 29	34.64	118.73	0.291754	0.05604	0.00118	0.57248	0.01127	0.07411	0.00158		453.8	46.08	459.6	7.28	460.9	9.5	-0.282855	460.9	9.5
H706 72	22.57	748.53	0.0301524	0.06025	0.00098	0.61807	0.00948	0.07444	0.00156		612.6	34.74	488.6	5.95	462.9	9.33	5.25993	462.9	9.33
H706 28	281.5	191.27	1.47174	0.05587	0.00085	0.57399	0.00828	0.07453	0.00151		447.1	33.16	460.6	5.34	463.4	9.08	-0.607903	463.4	9.08
H706 84	14.52	632.79	0.022946	0.0541	0.00062	0.55956	0.00637	0.07505	0.00152		374.9	25.18	451.2	4.15	466.5	9.1	-3.39096	466.5	9.1
H706 100	76.31	96.26	0.792749	0.0566	0.00175	0.59876	0.01716	0.07674	0.00184		475.4	67.61	476.4	10.9	476.7	11.04	-0.0629723	476.7	11.04
H706 64	117.78	398.73	0.295388	0.05289	0.00064	0.56987	0.00678	0.07819	0.00157		324	27.33	457.9	4.38	485.3	9.41	-5.98384	485.3	9.41
H706 20	153.85	209.1	0.735772	0.05756	0.00079	0.64484	0.00844	0.08127	0.00163		512.8	30.28	505.3	5.21	503.7	9.71	0.316644	503.7	9.71
H706 21	34.13	85.02	0.401435	0.05727	0.00113	0.66055	0.01219	0.08368	0.00176		501.4	43.43	515	7.45	518	10.49	-0.582524	518	10.49
H706 91	357.87	102.9	3.47784	0.06132	0.00154	0.82931	0.01931	0.09812	0.00226		650.5	53.07	613.2	10.72	603.4	13.24	1.59817	603.4	13.24
H706 42	107.62	91.29	1.17888	0.0678	0.00141	1.22119	0.02347	0.1307	0.00287		862.5	42.51	810.3	10.73	791.8	16.34	2.28311	791.8	16.34
H706 74	161.45	210.23	0.767968	0.0658	0.00086	1.21546	0.01538	0.13403	0.00274		800.1	27.13	807.7	7.05	810.8	15.58	-0.383806	810.8	15.58
H706 45	56.94	97.52	0.58388	0.06502	0.00166	1.22067	0.02875	0.13624	0.00316		774.9	52.9	810.1	13.15	823.4	17.94	-1.64177	823.4	17.94
H706 55	246.56	279.71	0.881484	0.06298	0.00079	1.20161	0.01456	0.13846	0.0028		707.4	26.34	801.3	6.71	836	15.84	-4.33046	836	15.84
H706 34	69.99	533.93	0.131085	0.06569	0.00065	1.40177	0.01386	0.15484	0.00305		796.4	20.68	889.7	5.86	928.1	17.01	-4.31606	928.1	17.01
H706 60	98.86	210.46	0.469733	0.07082	0.0011	1.53957	0.02266	0.15775	0.0033		952.3	31.51	946.3	9.06	944.3	18.36	0.211349	944.3	18.36
H706 46	141.49	242.6	0.583223	0.0719	0.00079	1.63039	0.01758	0.16455	0.00328		983.1	22.18	982	6.79	982	18.17	0	982	18.17
H706 96	69.72	100.45	0.694077	0.09525	0.00158	2.91997	0.04572	0.22241	0.00486		1533	31	1387.1	11.84	1294.6	25.62	6.66859	1533	31
H706 58	57.48	130.49	0.440494	0.09638	0.00104	3.6362	0.0388	0.27378	0.00551		1555.2	20.09	1557.5	8.5	1560	27.89	-0.160514	1555.2	20.09
H706 53	64.22	112.52	0.570743	0.0966	0.00113	3.8292	0.04366	0.28765	0.00584		1559.5	21.7	1598.9	9.18	1629.8	29.25	-1.93258	1559.5	21.7
H706 47	37.43	54.24	0.690081	0.09682	0.00133	3.69472	0.04853	0.27691	0.00576		1563.8	25.52	1570.2	10.5	1575.8	29.07	-0.356642	1563.8	25.52
H706 90	39.42	56.41	0.698812	0.09704	0.00152	3.88242	0.05798	0.29028	0.00628		1568	29	1610	12.06	1642.9	31.36	-2.04348	1568	29
H706 82	39.97	87.63	0.456122	0.10048	0.00158	4.37406	0.06558	0.31588	0.00686		1632.9	28.86	1707.5	12.39	1769.6	33.6	-3.6369	1632.9	28.86
H706 31	82.74	127.78	0.647519	0.10143	0.00133	4.10145	0.05138	0.29341	0.00604		1650.4	24.04	1654.6	10.23	1658.6	30.09	-0.24175	1650.4	24.04
H706 13	83.36	85.38	0.976341	0.10326	0.00125	4.47651	0.05229	0.31449	0.00636		1683.5	22.2	1726.6	9.69	1762.7	31.18	-2.09081	1683.5	22.2
H706 71	76.42	115.14	0.663714	0.10343	0.00134	4.29203	0.05392	0.30114	0.00627		1686.5	23.72	1691.8	10.35	1697	31.09	-0.307365	1686.5	23.72
H706 19	204.92	277.45	0.738584	0.10431	0.00103	4.49903	0.04406	0.3129	0.00616		1702.2	18.1	1730.8	8.14	1755	30.24	-1.3982	1702.2	18.1
H706 40	235.18	205.52	1.14432	0.10479	0.00124	4.54442	0.05219	0.31467	0.00639		1710.7	21.56	1739.1	9.56	1763.7	31.34	-1.41452	1710.7	21.56
H706 81	60.19	433.5	0.138847	0.10578	0.00099	5.04858	0.04872	0.34631	0.00694		1727.9	17.12	1827.5	8.18	1917	33.25	-4.8974	1727.9	17.12
H706 41	121.28	178.15	0.680775	0.10834	0.00106	5.01451	0.04936	0.33588	0.00667		1771.5	17.86	1821.8	8.33	1866.8	32.18	-2.47008	1771.5	17.86
H706 93	73.57	275.73	0.266819	0.10925	0.0011	4.96425	0.05075	0.32968	0.00669		1786.9	18.2	1813.3	8.64	1836.8	32.42	-1.29598	1786.9	18.2
H706 98	86.6	56.66	1.52842	0.10992	0.00219	5.0196	0.09406	0.3313	0.00779		1798.1	35.85	1822.6	15.87	1844.7	37.7	-1.21255	1798.1	35.85
H706 89	99.6	169.09	0.589035	0.11005	0.00123	5.17616	0.05787	0.34127	0.00701		1800.2	20.26	1848.7	9.51	1892.8	33.7	-2.38546	1800.2	20.26
H706 50	80.04	107.63	0.743659	0.11103	0.00123	5.02404	0.05465	0.32836	0.00664		1816.3	19.92	1823.4	9.21	1830.4	32.21	-0.383898	1816.3	19.92
H706 43	214.47	62.9	3.4097	0.11143	0.00156	5.12917	0.06883	0.33403	0.00704		1822.8	25.23	1840.9	11.4	1857.9	34.01	-0.923461	1822.8	25.23
H706 16	55.76	40.99	1.36033	0.11252	0.00211	5.17932	0.09082	0.33391	0.00758		1840.6	33.62	1849.2	14.92	1857.3	36.61	-0.438027	1840.6	33.62
H706 33	150.83	225.34	0.669344	0.13119	0.0013	7.32579	0.07254	0.40518	0.00805		2114	17.28	2152	8.85	2192.8	36.95	-1.89591	2114	17.28
H706 36	227.7	163.38	1.39368	0.13876	0.00146	6.21382	0.06427	0.32494	0.00652		2211.7	18.15	2006.4	9.05	1813.8	31.71	9.59928	2211.7	18.15
H706 35	61.26	86.42	0.708864	0.13915	0.00184	7.99703	0.10194	0.417	0.00878		2216.7	22.68	2230.7	11.5	2246.9	39.93	-0.726229	2216.7	22.68
H706 25	99.49	143.01	0.695686	0.14573	0.00174	7.86639	0.0912	0.39162	0.00804		2296.4	20.43	2215.8	10.44	2130.4	37.26	3.85414	2296.4	20.43
H706 17	109.98	189.04	0.581782	0.14984	0.00158	9.46622	0.09841	0.45829	0.00918		2344.1	17.88	2384.3	9.55	2432	40.57	-2.00059	2344.1	17.88
H706 39	79.1	106.97	0.73946	0.15268	0.00149	9.44955	0.09274	0.44911	0.00895		2376.1	16.57	2382.7	9.01	2391.3	39.79	-0.360935	2376.1	16.57
H706 73	98.8	78.44	1.25956	0.15383	0.00199	8.71045	0.10971	0.41089	0.00874		2389	21.86	2308.2	11.47	2219	39.92	3.86448	2389	21.86
H706 80	112.2	82.85	1.35425	0.15434	0.00176	9.41253	0.10691	0.44252	0.00919		2394.6	19.29	2379.1	10.43	2361.9	41.06	0.722962	2394.6	19.29
H706 86	104.39	167.39	0.623633	0.15723	0.00159	9.86366	0.1016	0.4552	0.00928		2426.1	17.07	2422.1	9.5	2418.3	41.09	0.156889	2426.1	17.07
H706 56	29.03	50.98	0.569439	0.19429	0.00203	14.5821	0.15337	0.54464	0.01111		2778.8	17	2788.4	9.99	2802.8	46.37	-0.516425	2778.8	17
H753 55	204.81	826.29	0.247867	0.05086	0.001	0.23122	0.00427	0.03296	0.0007		234.6	44.64	211.2	3.52	209.1	4.39	0.994318	209.1	4.39
H753 70	167.36	361.02	0.463575	0.04966	0.00173	0.24214	0.00781	0.03536	0.00087		179	79.43	220.2	6.38	224	5.39	-1.7257	224	5.39
H753 74	133.37	188.34	0.708134	0.05266	0.002	0.2568	0.00899	0.03536	0.00089		314.1	84.18	232.1	7.26	224	5.56	3.48988	224	5.56
H753 15	65.48	102.83	0.636779	0.05791	0.00254	0.28626	0.01157	0.03585	0.00103		525.9	93.75	255.6	9.13	227.1	6.41	11.1502	227.1	6.41
H753 26	93.67	132.05	0.709353	0.05608	0.0021	0.27939	0.0097	0.03613	0.00096		455.2	80.65	250.2	7.7	228.8	6	8.55316	228.8	6
H753 99	103.56	94.74	1.0931	0.05357	0.00531	0.26723	0.02447	0.03617	0.0016		353	209.57	240.5	19.61	229	9.97	4.7817	229	9.97
H753 86	201.26	413.5	0.486723	0.04908	0.00158	0.24557	0.00733	0.03628	0.00086		151.5	73.84	223	5.98	229.7	5.33	-3.00448	229.7	5.33
H753 73	137.22	291.22	0.47119	0.04863	0.00143	0.24666	0.00676	0.03678	0.00084		130.1	67.68	223.9	5.5	232.8	5.23	-3.97499	232.8	5.23
H753 44	314.26	389.48	0.806871	0.04968	0.00129	0.25634	0.00621	0.03741	0.00085		180.1	59.4	231.7	5.02	236.8	5.25	-2.20112	236.8	5.25
H753 12	104.9	156.93	0.668451	0.0558	0.00255	0.28805	0.01213	0.03744	0.00109		444.1	98.82	257	9.56	236.9	6.78	7.82101	236.9	6.78
H753 95	145.17	255.95	0.567181	0.05411	0.00202	0.28591	0.0098	0.03831	0.00096		375.4	81.75	255.3	7.74	242.3	5.99	5.09205	242.3	5.99
H753 38	227.5	351.95	0.646399	0.05803	0.00208	0.31439	0.01028	0.03927	0.00101		530.6	77.14	277.6	7.94	248.3	6.27	10.5548	248.3	6.27
H753 59	221.39	319.23	0.693513	0.04762	0.00143	0.2588	0.00726	0.03941	0.00091		79.4	70.68	233.7	5.86	249.2	5.66	-6.63243	249.2	5.66
H753 05	553.82	433.26	1.27826	0.05088	0.00121	0.2826	0.00629	0.04029	0.00096		235.3	53.87	252.7	4.98	254.6	5.98	-0.75188	254.6	5.98
H753 37	36.66	71.67	0.511511	0.05423	0.00346	0.30339	0.01773	0.04056	0.00137		380.5	137.12	269	13.81	256.3	8.49	4.72119	256.3	8.49
H753 71	284.16	374.35	0.759076	0.05001	0.00127	0.28056	0.00665	0.04068	0.00091		195.4	58.07	251.1	5.27	257.1	5.61	-2.38949	257.1	5.61
H753 79	97.43	107.82	0.903636	0.05133	0.00292	0.29168	0.01526	0.0412	0.00127		255.7	125.42	259.9	11.99	260.3	7.85	-0.153905	260.3	7.85
H753 58	72.63	112.9	0.643313	0.05305	0.00194	0.31389	0.0106	0.04291	0.00108		330.7	81.06	277.2	8.19	270.8	6.69	2.3088	270.8	6.69
H753 100	69.52	123.49	0.562961	0.05118	0.00238	0.31098	0.01344	0.04405	0.00119		248.9	103.67	274.9	10.41	277.9	7.32	-1.09131	277.9	7.32
H753 17	182.84	309.34	0.591065	0.05398	0.00163	0.32929	0.00924	0.04424	0.00112		370	66.41	289	7.06	279.1	6.9	3.42561	279.1	6.9
H753 92	90.34	131.59	0.686526	0.05946	0.00304	0.37375	0.0174	0.04557	0.00137		584.1	107.3	322.4	12.86	287.3	8.42	10.8871	287.3	8.42
H753 30	16.53	54.57	0.302914	0.06128	0.0042	0.4071	0.02567	0.04818	0.00176		649	140.72	346.8	18.52	303.3	10.8	12.5433	303.3	10.8
H753 42	106.93	212.07	0.50422	0.05343	0.0021	0.35642	0.01288	0.04836	0.00127		347.2	86.41	309.5	9.64	304.5	7.83	1.61551	304.5	7.83
H753 88	257.89	269.17	0.958093	0.05303	0.00134	0.40377	0.0095	0.05521	0.00123		329.9	56.49	344.4	6.87	346.4	7.51	-0.58072	346.4	7.51
H753 03	200.46	290.8	0.68934	0.05717	0.00108	0.46698	0.00834	0.05925	0.00138		497.5	41	389.1	5.77	371	8.4	4.65176	371	8.4
H753 14	246.72	280.08	0.880891	0.05781	0.00142	0.47258	0.01079	0.05929	0.00144		522.2	53.02	393	7.44	371.3	8.77	5.52163	371.3	8.77
H753 22	122	251.66	0.484781	0.06524	0.00127	0.57415	0.01053	0.06383	0.0015		782	40.43	460.7	6.79	398.9	9.08	13.4144	398.9	9.08
H753 13	72	90.98	0.791383	0.05901	0.00247	0.52379	0.02027	0.06437	0.00183		567.6	88.74	427.7	13.51	402.2	11.11	5.96212	402.2	11.11
H753 07	353.66	156.14	2.26502	0.05748	0.00154	0.51881	0.01295	0.06547	0.00162		509.4	58.29	424.4	8.65	408.8	9.82	3.67578	408.8	9.82
H753 19	242.87	213.84	1.13576	0.06101	0.0017	0.55418	0.01435	0.06588	0.00166		639.4	58.99	447.7	9.37	411.3	10.02	8.13044	411.3	10.02
H753 10	206.89	141.56	1.4615	0.05616	0.00119	0.51905	0.01039	0.06703	0.00158		458.4	46.21	424.5	6.95	418.2	9.55	1.4841	418.2	9.55
H753 33	82.11	648.58	0.1266	0.05855	0.00127	0.54419	0.011	0.06738	0.0015		550.6	46.65	441.2	7.23	420.3	9.05	4.73708	420.3	9.05
H753 31	4.28	481.01	0.00889794	0.0552	0.00126	0.51324	0.01092	0.0674	0.00151		420.3	49.48	420.6	7.33	420.5	9.11	0.0237756	420.5	9.11
H753 24	133.84	167.01	0.801389	0.062	0.00137	0.57808	0.01196	0.06762	0.00161		674.2	46.46	463.2	7.69	421.8	9.74	8.93782	421.8	9.74
H753 09	351.48	356.09	0.987054	0.05666	0.00093	0.53029	0.00837	0.06788	0.00156		477.6	36.43	432	5.55	423.4	9.39	1.99074	423.4	9.39
H753 06	120.25	236.27	0.508952	0.05539	0.00115	0.51998	0.01019	0.06809	0.00161		427.7	45.22	425.1	6.81	424.6	9.69	0.117619	424.6	9.69
H753 18	222.67	201.33	1.106	0.05806	0.00248	0.54951	0.0216	0.06864	0.00199		531.7	91.28	444.7	14.15	428	11.99	3.75534	428	11.99
H753 82	115.61	138.59	0.834187	0.0542	0.00201	0.5175	0.01763	0.06923	0.00176		379.3	80.51	423.5	11.8	431.5	10.62	-1.88902	431.5	10.62
H753 60	121.65	274.25	0.443573	0.05358	0.00139	0.5151	0.01247	0.06971	0.00159		353.3	57.8	421.9	8.36	434.4	9.56	-2.96279	434.4	9.56
H753 02	3.8	43.4	0.0875576	0.05711	0.00235	0.55051	0.02116	0.06991	0.00193		495.3	88.82	445.3	13.85	435.6	11.66	2.17831	435.6	11.66
H753 83	46.47	43.67	1.06412	0.0548	0.00325	0.52907	0.02945	0.07001	0.00212		404	127.28	431.2	19.56	436.2	12.76	-1.15955	436.2	12.76
H753 65	179.87	532.04	0.338076	0.0546	0.0009	0.53027	0.00831	0.07042	0.00147		396	36.3	432	5.52	438.7	8.85	-1.55093	438.7	8.85
H753 69	199.42	502.49	0.396864	0.05304	0.00104	0.51518	0.00947	0.07043	0.0015		330.6	43.65	421.9	6.35	438.7	9.06	-3.98199	438.7	9.06
H753 51	86.9	84.37	1.02999	0.0531	0.00161	0.51629	0.01448	0.0705	0.00168		333.1	67.02	422.7	9.7	439.2	10.11	-3.90348	439.2	10.11
H753 56	66.21	121.32	0.545747	0.05427	0.00168	0.53018	0.01519	0.07084	0.00171		382.1	68	431.9	10.08	441.2	10.27	-2.15328	441.2	10.27
H753 94	174.26	382.24	0.455892	0.05306	0.0012	0.51924	0.01093	0.07095	0.00154		331.5	50.45	424.6	7.31	441.9	9.29	-4.07442	441.9	9.29
H753 72	124.05	151.41	0.819299	0.05743	0.00232	0.5624	0.02082	0.07101	0.0019		507.6	86.7	453.1	13.53	442.3	11.46	2.38358	442.3	11.46
H753 52	56.01	134.14	0.417549	0.0551	0.00189	0.543	0.01727	0.07146	0.00176		416	74.22	440.4	11.36	445	10.59	-1.0445	445	10.59
H753 27	123.64	196.86	0.628061	0.05796	0.00149	0.57323	0.01375	0.07172	0.00176		528	55.54	460.1	8.87	446.5	10.56	2.95588	446.5	10.56
H753 04	10.05	131.9	0.0761941	0.05634	0.00148	0.56014	0.01375	0.07211	0.00177		465	57.71	451.6	8.95	448.9	10.67	0.597874	448.9	10.67
H753 49	356.41	296.1	1.20368	0.05496	0.00101	0.54722	0.00953	0.07219	0.00154		410.6	40.38	443.2	6.26	449.4	9.28	-1.39892	449.4	9.28
H753 85	59.82	115.5	0.517922	0.05518	0.00191	0.55098	0.01765	0.0724	0.00179		419.5	75.18	445.6	11.55	450.6	10.75	-1.12208	450.6	10.75
H753 45	19.01	256.97	0.0739775	0.05518	0.00116	0.55825	0.011	0.07335	0.0016		419.6	45.52	450.4	7.17	456.3	9.62	-1.30995	456.3	9.62
H753 66	238.01	569.03	0.418273	0.05375	0.00091	0.54429	0.00871	0.07343	0.00154		360.6	37.71	441.3	5.73	456.8	9.23	-3.51235	456.8	9.23
H753 77	91.92	196.04	0.468884	0.05626	0.00191	0.57037	0.01775	0.07352	0.00183		461.8	73.67	458.3	11.48	457.3	11.01	0.218198	457.3	11.01
H753 75	260.86	220.56	1.18272	0.05509	0.00126	0.55888	0.01186	0.07357	0.00162		415.6	49.5	450.8	7.72	457.6	9.72	-1.50843	457.6	9.72
H753 08	73.07	552.7	0.132206	0.05699	0.0011	0.58073	0.01059	0.07391	0.00173		490.5	42.16	464.9	6.8	459.7	10.38	1.11852	459.7	10.38
H753 50	90.31	176.9	0.510514	0.05423	0.00179	0.55722	0.01701	0.0745	0.00184		380.6	72.42	449.7	11.09	463.2	11.03	-3.002	463.2	11.03
H753 68	185.93	357.97	0.519401	0.05455	0.00104	0.56784	0.01019	0.07548	0.00161		393.8	41.88	456.6	6.6	469.1	9.63	-2.73763	469.1	9.63
H753 78	102.58	159.86	0.641686	0.05664	0.00216	0.59366	0.02076	0.07601	0.00199		476.7	82.85	473.2	13.23	472.2	11.91	0.211327	472.2	11.91
H753 97	41.04	40.08	1.02395	0.05708	0.00361	0.59905	0.03539	0.0761	0.00244		493.9	134.27	476.6	22.47	472.8	14.61	0.797314	472.8	14.61
H753 54	89.23	159	0.561195	0.05539	0.00187	0.5974	0.01864	0.0782	0.00195		427.8	73.41	475.6	11.85	485.4	11.64	-2.06056	485.4	11.64
H753 93	41.41	62.87	0.658661	0.05687	0.00247	0.61999	0.02473	0.07904	0.00217		486	93.69	489.8	15.5	490.4	12.98	-0.122499	490.4	12.98
H753 63	61.38	151.46	0.405256	0.06231	0.00162	0.71143	0.017	0.08279	0.00192		684.8	54.51	545.6	10.08	512.8	11.42	6.01173	512.8	11.42
H753 39	147.88	238.49	0.620068	0.06252	0.00107	1.00029	0.01633	0.11599	0.00249		692	36.21	704	8.29	707.5	14.36	-0.497159	707.5	14.36
H753 40	196.79	411.08	0.478715	0.06711	0.00086	1.17415	0.01479	0.12685	0.00263		841.1	26.56	788.6	6.91	769.9	15.04	2.37129	769.9	15.04
H753 32	86.58	191.51	0.452091	0.06684	0.00104	1.30368	0.01949	0.14139	0.00301		832.9	32.14	847.3	8.59	852.5	16.98	-0.613714	852.5	16.98
H753 46	58.9	167.98	0.350637	0.06479	0.00151	1.27529	0.02774	0.14271	0.00327		767.6	48.43	834.8	12.38	860	18.45	-3.01869	860	18.45
H753 34	53.09	173.02	0.306843	0.06737	0.00133	1.40333	0.02598	0.15102	0.00335		849.2	40.38	890.3	10.98	906.7	18.76	-1.84208	906.7	18.76
H753 57	129.15	438	0.294863	0.07323	0.00088	1.91388	0.02268	0.18951	0.00388		1020.3	24.18	1085.9	7.9	1118.7	21.04	-3.02054	1020.3	24.18
H753 87	47.66	102.22	0.466249	0.09381	0.00172	3.53321	0.06064	0.2731	0.00605		1504.3	34.19	1534.7	13.58	1556.5	30.64	-1.42047	1504.3	34.19
H753 84	30.4	60.83	0.499753	0.09801	0.00194	3.76299	0.06957	0.2784	0.00634		1586.5	36.6	1584.9	14.83	1583.3	31.97	0.100953	1586.5	36.6
H753 89	21.99	48.8	0.450615	0.09824	0.00234	3.79402	0.08374	0.28004	0.0068		1590.9	43.92	1591.5	17.74	1591.6	34.26	-0.00628338	1590.9	43.92
H753 53	26.13	47.81	0.546538	0.1002	0.00286	3.97092	0.1043	0.28737	0.00766		1627.7	52.07	1628.3	21.31	1628.4	38.34	-0.00614137	1627.7	52.07
H753 48	14.12	19.7	0.716751	0.10088	0.00264	3.86525	0.09346	0.27782	0.00711		1640.3	47.88	1606.5	19.51	1580.4	35.89	1.62465	1640.3	47.88
H753 61	26.56	50.27	0.528347	0.10156	0.00173	4.09863	0.06597	0.29265	0.00647		1652.8	31.22	1654	13.14	1654.7	32.26	-0.0423216	1652.8	31.22
H753 80	68.3	96.52	0.707625	0.1023	0.00164	4.00883	0.06075	0.28414	0.00615		1666.3	29.37	1636	12.32	1612.2	30.85	1.45477	1666.3	29.37
H753 64	207.64	158.65	1.30879	0.10254	0.00219	4.12684	0.08206	0.29185	0.00692		1670.5	39.02	1659.6	16.25	1650.8	34.55	0.530248	1670.5	39.02
H753 41	101.28	131.39	0.770835	0.1027	0.00148	4.16982	0.05805	0.29437	0.00633		1673.5	26.43	1668.1	11.4	1663.3	31.51	0.287753	1673.5	26.43
H753 01	69.67	72.71	0.95819	0.10958	0.00156	4.94484	0.06859	0.32729	0.00757		1792.5	25.8	1809.9	11.72	1825.2	36.75	-0.845351	1792.5	25.8
H753 23	298.31	169.16	1.76348	0.11035	0.00149	4.46206	0.05894	0.29325	0.00669		1805.2	24.32	1723.9	10.96	1657.7	33.35	3.84013	1805.2	24.32
H753 98	31.71	43.16	0.734708	0.11129	0.00225	5.69141	0.10842	0.37079	0.00869		1820.5	36.27	1930.1	16.45	2033.1	40.86	-5.33651	1820.5	36.27
H753 62	99.85	94.59	1.05561	0.11194	0.00151	5.08659	0.06643	0.32951	0.00697		1831.1	24.24	1833.9	11.08	1836	33.78	-0.11451	1831.1	24.24
H753 25	185.91	35.96	5.16991	0.11329	0.00232	5.07982	0.09848	0.32519	0.00815		1852.8	36.59	1832.7	16.45	1815	39.65	0.965788	1852.8	36.59
H753 36	89.99	59.54	1.51142	0.11637	0.00191	5.81543	0.0915	0.36229	0.00813		1901.3	29.19	1948.7	13.63	1993	38.47	-2.27331	1901.3	29.19
H753 20	26.96	42.47	0.634801	0.11681	0.00207	5.10515	0.086	0.31698	0.00765		1907.9	31.42	1837	14.3	1775	37.44	3.37507	1907.9	31.42
H753 35	20.75	37.11	0.559148	0.13395	0.00207	7.48424	0.11193	0.40506	0.00906		2150.4	26.77	2171.1	13.4	2192.3	41.57	-0.976464	2150.4	26.77
H753 91	85.01	195.8	0.434168	0.14124	0.00204	8.57079	0.11928	0.43998	0.00952		2242.5	24.71	2293.5	12.66	2350.6	42.62	-2.48964	2242.5	24.71
H753 90	51.59	64.79	0.796265	0.14433	0.00193	8.78165	0.11436	0.44117	0.00938		2279.8	22.89	2315.6	11.87	2355.9	41.97	-1.74037	2279.8	22.89
H753 76	135.63	154.32	0.878888	0.15284	0.00174	10.1161	0.11449	0.47995	0.00992		2377.9	19.22	2445.4	10.46	2527.1	43.21	-3.34097	2377.9	19.22
H753 47	272.82	153.37	1.77884	0.15402	0.00165	9.74266	0.10591	0.45864	0.00949		2391.1	18.13	2410.7	10.01	2433.6	41.95	-0.949932	2391.1	18.13
H753 16	103.59	106.59	0.971855	0.16846	0.00224	10.6102	0.13892	0.45681	0.01054		2542.4	22.07	2489.6	12.15	2425.5	46.65	2.57471	2542.4	22.07
H753 96	25.33	40.07	0.632144	0.17607	0.0029	13.2629	0.2131	0.54614	0.01265		2616.2	27.18	2698.5	15.17	2809.1	52.73	-4.09857	2616.2	27.18
H792 97	190.89	343.84	0.555171	0.04766	0.00097	0.20564	0.00391	0.03131	0.00065		81.4	48.54	189.9	3.3	198.7	4.06	-4.63402	198.7	4.06
H792 87	129.64	232.74	0.557016	0.05606	0.00133	0.25665	0.00559	0.03323	0.00072		454.3	51.53	232	4.51	210.7	4.49	9.18103	210.7	4.49
H792 98	128.47	219.46	0.585391	0.04861	0.00125	0.2468	0.00589	0.03684	0.0008		129	59.21	224	4.8	233.2	4.96	-4.10714	233.2	4.96
H792 86	240.84	523.6	0.459969	0.05	0.00096	0.25634	0.00458	0.03721	0.00077		194.8	43.96	231.7	3.7	235.5	4.79	-1.64005	235.5	4.79
H792 52	178.02	186.62	0.953917	0.05072	0.00143	0.26466	0.00698	0.03788	0.00085		228.3	63.96	238.4	5.6	239.7	5.26	-0.545302	239.7	5.26
H792 11	189.85	329.35	0.576438	0.05157	0.00093	0.27165	0.00465	0.03821	0.0008		266.5	40.85	244	3.71	241.7	4.96	0.942623	241.7	4.96
H792 77	197.73	412.39	0.479473	0.05036	0.00095	0.26618	0.00468	0.03837	0.00079		211.4	42.99	239.6	3.75	242.7	4.93	-1.29382	242.7	4.93
H792 79	307.4	627.55	0.489841	0.05268	0.00086	0.28006	0.00428	0.03859	0.00079		314.8	36.63	250.7	3.4	244.1	4.87	2.63263	244.1	4.87
H792 16	174.99	355.37	0.492416	0.05075	0.0009	0.27056	0.00458	0.03868	0.00081		229.5	40.61	243.1	3.66	244.6	5	-0.61703	244.6	5
H792 13	131.66	311.57	0.42257	0.05167	0.00092	0.27775	0.00471	0.039	0.00081		270.6	40.4	248.9	3.74	246.6	5.04	0.924066	246.6	5.04
H792 29	465.39	221.47	2.10137	0.05283	0.00106	0.29139	0.0055	0.04002	0.00084		321.7	44.77	259.7	4.33	253	5.23	2.5799	253	5.23
H792 58	105.32	156.56	0.672713	0.05118	0.00142	0.28375	0.00734	0.04025	0.0009		248.7	62.78	253.6	5.81	254.4	5.59	-0.315457	254.4	5.59
H792 80	111.03	129.38	0.85817	0.05141	0.00157	0.29119	0.00823	0.04111	0.00095		259	68.65	259.5	6.47	259.7	5.86	-0.0770713	259.7	5.86
H792 20	208.49	185.54	1.12369	0.05482	0.00123	0.31583	0.00663	0.0418	0.0009		404.8	49.08	278.7	5.12	264	5.59	5.27449	264	5.59
H792 34	116.31	233.61	0.497881	0.05088	0.00124	0.29375	0.00665	0.0419	0.00092		235.5	55.12	261.5	5.22	264.6	5.68	-1.18547	264.6	5.68
H792 67	481.72	392.03	1.22878	0.04935	0.00098	0.29424	0.00549	0.04328	0.00091		164.3	45.92	261.9	4.31	273.2	5.59	-4.31462	273.2	5.59
H792 73	126.49	131.95	0.958621	0.05259	0.00135	0.36651	0.00875	0.05059	0.00112		311.1	57.39	317.1	6.5	318.1	6.84	-0.315358	318.1	6.84
H792 22	107.31	383.73	0.27965	0.05541	0.00092	0.50193	0.0079	0.06573	0.00136		428.4	36.05	413	5.34	410.4	8.25	0.62954	410.4	8.25
H792 94	126.66	163.81	0.773213	0.05348	0.0018	0.48601	0.01501	0.06594	0.0016		349	74.15	402.2	10.26	411.7	9.66	-2.36201	411.7	9.66
H792 08	38.58	71.25	0.541474	0.05574	0.0015	0.50759	0.01278	0.06604	0.0015		441.9	58.6	416.8	8.6	412.3	9.05	1.07965	412.3	9.05
H792 78	44.51	203.52	0.218701	0.05043	0.0009	0.47055	0.00792	0.06773	0.00139		214.6	40.95	391.6	5.47	422.5	8.42	-7.8907	422.5	8.42
H792 28	146.38	482.75	0.303221	0.05555	0.00084	0.5189	0.0075	0.06779	0.00139		434.1	32.88	424.4	5.01	422.8	8.38	0.377003	422.8	8.38
H792 89	13.64	477.55	0.0285625	0.05151	0.00069	0.4818	0.00613	0.06787	0.00135		263.7	30.37	399.3	4.2	423.3	8.14	-6.01052	423.3	8.14
H792 60	87.91	153.17	0.573937	0.05418	0.00119	0.50758	0.0104	0.06801	0.00146		378.2	48.59	416.8	7.01	424.2	8.82	-1.77543	424.2	8.82
H792 47	131.34	613.03	0.214247	0.05551	0.00073	0.52743	0.00669	0.06897	0.00139		432.7	28.59	430.1	4.45	429.9	8.36	0.0465008	429.9	8.36
H792 53	162.67	98.78	1.64679	0.05736	0.00231	0.54761	0.02028	0.0693	0.00183		505	86.75	443.4	13.3	431.9	11.02	2.59359	431.9	11.02
H792 93	107.15	100.66	1.06447	0.05275	0.00195	0.50434	0.01716	0.06937	0.00174		318.1	82.04	414.6	11.59	432.4	10.5	-4.29329	432.4	10.5
H792 03	38.11	173.52	0.219629	0.05504	0.00101	0.53308	0.00929	0.07024	0.00148		413.7	40.2	433.9	6.15	437.6	8.92	-0.852731	437.6	8.92
H792 68	47.34	582.5	0.0812704	0.05562	0.0009	0.54015	0.0082	0.07049	0.00144		437	35.06	438.5	5.4	439.1	8.68	-0.13683	439.1	8.68
H792 27	41.16	313.5	0.131292	0.05503	0.00105	0.53471	0.0096	0.07051	0.00149		413.4	41.83	434.9	6.35	439.2	8.99	-0.988733	439.2	8.99
H792 41	149.32	197.44	0.75628	0.05565	0.00092	0.54096	0.00852	0.07056	0.00145		438.2	36.06	439.1	5.61	439.5	8.74	-0.0910954	439.5	8.74
H792 63	286.95	186.23	1.54084	0.05539	0.00097	0.54026	0.00889	0.0708	0.00146		427.7	38.06	438.6	5.86	441	8.81	-0.547196	441	8.81
H792 85	32.31	82.1	0.393544	0.05675	0.00151	0.55834	0.01375	0.07141	0.00159		481	57.69	450.4	8.96	444.6	9.59	1.28774	444.6	9.59
H792 61	55.21	118.08	0.467564	0.05893	0.0019	0.5816	0.01712	0.07165	0.00174		564.4	68.6	465.5	10.99	446.1	10.49	4.16756	446.1	10.49
H792 55	194.06	245.02	0.792017	0.0603	0.00106	0.59579	0.00978	0.07172	0.00149		614.5	37.38	474.6	6.22	446.5	8.97	5.92078	446.5	8.97
H792 04	11.9	246.84	0.0482094	0.05525	0.001	0.54784	0.00943	0.0719	0.00152		422.3	39.41	443.6	6.19	447.6	9.12	-0.901713	447.6	9.12
H792 72	283.11	247.77	1.14263	0.05605	0.00144	0.55607	0.01371	0.07201	0.00151		454.1	55.9	449	8.95	448.3	9.1	0.155902	448.3	9.1
H792 19	23.33	856.9	0.027226	0.05684	0.0007	0.56734	0.00682	0.07242	0.00146		484.6	27.13	456.3	4.42	450.7	8.77	1.22726	450.7	8.77
H792 12	71.18	153.73	0.46302	0.05397	0.00112	0.54034	0.01053	0.07263	0.00156		369.7	46.01	438.7	6.94	452	9.38	-3.03168	452	9.38
H792 10	19.64	170.2	0.115394	0.05558	0.00101	0.56071	0.00969	0.07317	0.00154		435.3	39.62	452	6.3	455.2	9.26	-0.707965	455.2	9.26
H792 01	284	115.84	2.45166	0.05628	0.0014	0.56871	0.0132	0.07328	0.00165		462.6	54.72	457.2	8.55	455.9	9.88	0.284339	455.9	9.88
H792 74	105.8	180.83	0.58508	0.05135	0.00093	0.51939	0.00885	0.07342	0.00151		256.6	41.03	424.7	5.92	456.7	9.08	-7.53473	456.7	9.08
H792 71	105.11	86.65	1.21304	0.06105	0.00198	0.61993	0.01842	0.07371	0.0018		640.9	68.38	489.8	11.55	458.5	10.79	6.39036	458.5	10.79
H792 18	81.37	137.22	0.592989	0.05612	0.00113	0.57423	0.01089	0.07424	0.00158		456.6	43.86	460.7	7.02	461.7	9.5	-0.217061	461.7	9.5
H792 62	151.59	169.23	0.895763	0.05626	0.00108	0.57559	0.0103	0.07427	0.00156		461.8	42.16	461.6	6.64	461.8	9.35	-0.0433276	461.8	9.35
H792 69	100.16	168.18	0.595552	0.05751	0.0014	0.5961	0.01336	0.07524	0.00166		510.8	52.82	474.8	8.5	467.6	9.97	1.51643	467.6	9.97
H792 76	66.42	93.88	0.707499	0.05628	0.00166	0.58423	0.01593	0.07535	0.00175		462.7	64.63	467.2	10.21	468.3	10.51	-0.235445	468.3	10.51
H792 06	21.75	210.55	0.103301	0.05577	0.0011	0.58147	0.0108	0.07561	0.00161		442.9	42.82	465.4	6.93	469.9	9.68	-0.96691	469.9	9.68
H792 51	129.74	55.39	2.3423	0.0565	0.00272	0.58878	0.02611	0.07564	0.00218		471.4	103.95	470.1	16.69	470.1	13.04	0	470.1	13.04
H792 82	49.41	59.41	0.831678	0.0564	0.00216	0.59127	0.02087	0.07608	0.00194		467.4	83.29	471.7	13.32	472.7	11.63	-0.211999	472.7	11.63
H792 09	13.06	287.13	0.0454846	0.0571	0.0011	0.61114	0.01112	0.07763	0.00166		494.9	41.97	484.3	7.01	481.9	9.9	0.495561	481.9	9.9
H792 50	113.86	217.97	0.522365	0.05523	0.00083	0.59588	0.0085	0.07832	0.00159		421.4	32.87	474.6	5.41	486.1	9.52	-2.42309	486.1	9.52
H792 38	78.46	87.62	0.895458	0.05666	0.00166	0.61221	0.0166	0.07842	0.00183		477.7	63.41	485	10.45	486.7	10.93	-0.350515	486.7	10.93
H792 39	143.07	208.62	0.685792	0.06301	0.00099	0.96247	0.01433	0.11087	0.00229		708.6	33.04	684.6	7.41	677.8	13.3	0.993281	677.8	13.3
H792 90	59.97	85.79	0.699033	0.06254	0.00137	1.01015	0.02044	0.11721	0.00255		692.7	45.98	708.9	10.32	714.5	14.72	-0.789956	714.5	14.72
H792 42	264.43	470.63	0.561864	0.06486	0.00069	1.13969	0.01204	0.12756	0.00253		769.7	22.29	772.4	5.71	773.9	14.48	-0.1942	773.9	14.48
H792 26	164.3	245.85	0.668294	0.06709	0.00107	1.23471	0.01871	0.13356	0.00279		840.5	32.91	816.5	8.5	808.1	15.85	1.02878	808.1	15.85
H792 24	70.92	452.13	0.156858	0.0692	0.00095	1.32934	0.01763	0.13939	0.00286		904.8	28.17	858.6	7.69	841.2	16.16	2.02655	841.2	16.16
H792 40	112.51	255.05	0.441129	0.06808	0.00089	1.31283	0.01661	0.13996	0.00284		871.1	26.97	851.4	7.29	844.4	16.06	0.822175	844.4	16.06
H792 75	268.24	523.01	0.512877	0.06932	0.00074	1.47612	0.01532	0.15457	0.00304		908.2	21.71	920.6	6.28	926.5	17	-0.640886	926.5	17
H792 100	246.26	493.46	0.499048	0.06756	0.00067	1.5305	0.01485	0.16436	0.0032		855	20.44	942.7	5.96	980.9	17.71	-4.05219	980.9	17.71
H792 56	27.9	515.53	0.0541191	0.06976	0.00086	1.58905	0.01897	0.16536	0.00332		921.3	25.21	965.9	7.44	986.5	18.39	-2.13273	986.5	18.39
H792 57	94.49	180.69	0.52294	0.07636	0.00114	1.77339	0.0249	0.16858	0.00348		1104.6	29.48	1035.8	9.12	1004.3	19.21	3.04113	1104.6	29.48
H792 30	277.65	706.77	0.392843	0.08105	0.00078	2.04738	0.01993	0.18333	0.00363		1222.6	18.7	1131.4	6.64	1085.1	19.79	4.09228	1222.6	18.7
H792 48	37.35	56.39	0.662351	0.08694	0.00144	2.76933	0.04308	0.23124	0.00492		1359.1	31.49	1347.3	11.6	1341	25.78	0.467602	1359.1	31.49
H792 88	38.22	73.32	0.521277	0.09503	0.00158	3.33626	0.05166	0.25477	0.00545		1528.7	30.99	1489.6	12.1	1463	28	1.78571	1528.7	30.99
H792 84	34	73	0.465753	0.09724	0.00126	3.79987	0.0469	0.28361	0.00578		1571.8	24.04	1592.7	9.92	1609.5	29.02	-1.05481	1571.8	24.04
H792 83	149.16	108.95	1.36907	0.09755	0.00123	4.33501	0.05238	0.32253	0.00656		1577.7	23.33	1700	9.97	1802.1	31.95	-6.00588	1577.7	23.33
H792 92	80.97	238.63	0.339312	0.0994	0.00111	3.33143	0.03576	0.24319	0.00483		1612.9	20.66	1488.4	8.38	1403.3	25.06	5.71755	1612.9	20.66
H792 91	68.13	126.35	0.539216	0.10082	0.00108	4.1632	0.04329	0.29964	0.00593		1639.2	19.72	1666.8	8.51	1689.5	29.42	-1.36189	1639.2	19.72
H792 14	12.81	14.41	0.888966	0.1011	0.00292	3.67381	0.09735	0.26361	0.00694		1644.5	52.57	1565.7	21.15	1508.3	35.41	3.66609	1644.5	52.57
H792 96	53.73	100.23	0.536067	0.10334	0.0012	4.37268	0.04873	0.30701	0.00615		1684.9	21.21	1707.2	9.21	1726	30.31	-1.10122	1684.9	21.21
H792 05	66.11	108.1	0.611563	0.10353	0.00116	4.66894	0.05229	0.32704	0.00665		1688.4	20.46	1761.7	9.37	1824	32.3	-3.53636	1688.4	20.46
H792 49	25.71	53.26	0.482726	0.1039	0.00162	4.32618	0.06404	0.30225	0.00647		1695	28.53	1698.4	12.21	1702.4	32.03	-0.235516	1695	28.53
H792 23	25.73	32.41	0.793891	0.10457	0.00182	4.61075	0.07619	0.31995	0.00708		1706.8	31.75	1751.2	13.79	1789.5	34.56	-2.18707	1706.8	31.75
H792 54	64.32	319.83	0.201107	0.10588	0.00104	4.62149	0.04536	0.31686	0.00627		1729.6	17.89	1753.2	8.19	1774.4	30.7	-1.20922	1729.6	17.89
H792 35	35.86	49.81	0.719936	0.10595	0.00162	4.51233	0.06571	0.30911	0.0066		1730.9	27.78	1733.2	12.1	1736.3	32.52	-0.17886	1730.9	27.78
H792 45	65.45	80.97	0.808324	0.10779	0.0014	4.94619	0.06216	0.3331	0.00689		1762.4	23.51	1810.2	10.61	1853.4	33.31	-2.38648	1762.4	23.51
H792 15	76.26	65.1	1.17143	0.10851	0.00151	4.71369	0.0633	0.31513	0.00663		1774.6	25.17	1769.7	11.25	1765.9	32.51	0.214726	1774.6	25.17
H792 59	92.49	136.61	0.677037	0.11075	0.00138	4.94587	0.05937	0.32417	0.00664		1811.8	22.4	1810.1	10.14	1810.1	32.32	0	1811.8	22.4
H792 70	67.23	169.85	0.39582	0.11179	0.00149	5.33705	0.06818	0.34656	0.00719		1828.7	23.95	1874.8	10.92	1918.1	34.42	-2.30958	1828.7	23.95
H792 43	282.77	186.09	1.51953	0.11265	0.00135	5.15806	0.06036	0.33238	0.00679		1842.6	21.56	1845.7	9.95	1849.9	32.86	-0.227556	1842.6	21.56
H792 21	84.72	100.82	0.840309	0.11395	0.00125	5.27333	0.05769	0.3358	0.0068		1863.3	19.69	1864.6	9.34	1866.4	32.8	-0.0965354	1863.3	19.69
H792 66	176.88	378.52	0.467294	0.11582	0.00114	5.49789	0.05389	0.3446	0.00681		1892.6	17.62	1900.3	8.42	1908.8	32.66	-0.447298	1892.6	17.62
H792 32	106.74	230.35	0.463382	0.12016	0.00129	5.49917	0.05864	0.33215	0.00669		1958.6	19.02	1900.5	9.16	1848.8	32.39	2.72034	1958.6	19.02
H792 44	102.7	149.36	0.6876	0.12235	0.00138	6.09569	0.06764	0.36164	0.00733		1990.8	19.91	1989.6	9.68	1990	34.72	-0.0201045	1990.8	19.91
H792 33	66.47	132.7	0.500904	0.14224	0.00143	8.19357	0.08289	0.41807	0.00837		2254.7	17.2	2252.6	9.15	2251.7	38.06	0.0399538	2254.7	17.2
H792 95	221.82	263.73	0.841087	0.14376	0.00134	8.59534	0.07961	0.43382	0.00849		2273	15.97	2296.1	8.42	2322.9	38.16	-1.1672	2273	15.97
H792 81	166.99	197.61	0.845048	0.14388	0.00137	8.43627	0.08008	0.42555	0.00837		2274.4	16.33	2279.1	8.62	2285.6	37.87	-0.2852	2274.4	16.33
H792 64	81.28	195.79	0.415139	0.14474	0.00157	8.48581	0.09078	0.42559	0.00859		2284.7	18.56	2284.4	9.72	2285.8	38.84	-0.0612852	2284.7	18.56
H792 99	106.73	216.15	0.493777	0.14773	0.00138	8.76882	0.08137	0.43065	0.00843		2319.8	15.95	2314.3	8.46	2308.6	37.97	0.246295	2319.8	15.95
H792 31	106.26	163.06	0.651662	0.15065	0.00145	10.0497	0.09869	0.48415	0.00965		2353.3	16.37	2439.4	9.07	2545.3	41.92	-4.34123	2353.3	16.37
H792 36	58.15	85.95	0.676556	0.15447	0.00172	9.60704	0.10636	0.45141	0.00922		2396	18.81	2397.8	10.18	2401.5	40.96	-0.154308	2396	18.81
H792 17	174.96	305.19	0.573282	0.16143	0.00152	10.3497	0.10043	0.46512	0.00927		2470.7	15.81	2466.6	8.98	2462.1	40.79	0.182437	2470.7	15.81
H860 61	296.72	614.51	0.482856	0.05065	0.00117	0.26257	0.00567	0.03762	0.00078		225	52.75	236.7	4.56	238	4.83	-0.549218	238	4.83
H860 72	266.94	418.17	0.638353	0.05362	0.00165	0.28568	0.00814	0.03866	0.00087		355.1	68.13	255.2	6.43	244.5	5.37	4.19279	244.5	5.37
H860 52	154.43	275.4	0.560748	0.04955	0.0018	0.26813	0.00913	0.03927	0.00091		173.9	82.76	241.2	7.31	248.3	5.63	-2.94362	248.3	5.63
H860 99	272.42	469.17	0.580642	0.05327	0.00162	0.28839	0.00812	0.03927	0.00087		340.1	67.58	257.3	6.4	248.3	5.41	3.49786	248.3	5.41
H860 11	208.49	428.27	0.486819	0.05354	0.00195	0.29286	0.00987	0.03968	0.00095		351.5	80.04	260.8	7.75	250.8	5.89	3.83436	250.8	5.89
H860 68	94.95	140.85	0.674121	0.06045	0.00449	0.33691	0.02315	0.04044	0.00142		619.8	152.6	294.8	17.58	255.6	8.81	13.2972	255.6	8.81
H860 58	139.29	158.32	0.8798	0.05171	0.00231	0.29198	0.01238	0.04098	0.00099		272.4	99.33	260.1	9.73	258.9	6.12	0.461361	258.9	6.12
H860 75	754.81	1051.61	0.717766	0.05469	0.00084	0.32051	0.00458	0.04252	0.00083		400.1	33.15	282.3	3.52	268.4	5.11	4.92384	268.4	5.11
H860 06	57.11	93.51	0.610737	0.05844	0.00486	0.41109	0.03175	0.05102	0.00196		546.1	172.07	349.7	22.84	320.8	12	8.26423	320.8	12
H860 34	4.65	259.11	0.017946	0.05401	0.00244	0.41309	0.01726	0.05549	0.00147		371.5	97.96	351.1	12.4	348.2	8.96	0.825976	348.2	8.96
H860 66	58.17	137.99	0.421552	0.05364	0.00211	0.41537	0.01544	0.05619	0.00132		356	86.42	352.7	11.07	352.4	8.05	0.0850581	352.4	8.05
H860 25	81.46	337.99	0.241013	0.05167	0.00126	0.40083	0.00921	0.05628	0.00118		270.9	54.97	342.2	6.68	353	7.17	-3.15605	353	7.17
H860 22	98.56	187.3	0.526215	0.05541	0.00244	0.43127	0.01776	0.05647	0.00143		428.5	95.19	364.1	12.6	354.1	8.71	2.7465	354.1	8.71
H860 23	180.93	251.76	0.718661	0.05388	0.00151	0.42429	0.01112	0.05713	0.00124		366	61.65	359.1	7.93	358.1	7.54	0.278474	358.1	7.54
H860 24	82.84	111.7	0.741629	0.05351	0.00236	0.42165	0.0176	0.05717	0.0014		350.4	96.47	357.2	12.57	358.4	8.51	-0.335946	358.4	8.51
H860 12	104.5	586.24	0.178255	0.05382	0.00159	0.42479	0.01159	0.05726	0.00129		363.2	65.01	359.5	8.26	358.9	7.86	0.166898	358.9	7.86
H860 35	43.85	578.73	0.0757694	0.05271	0.00104	0.41629	0.0077	0.05731	0.00116		316.2	44.2	353.4	5.52	359.2	7.08	-1.6412	359.2	7.08
H860 21	736.2	470.37	1.56515	0.05446	0.0012	0.43546	0.00897	0.058	0.0012		390.2	48.41	367	6.34	363.5	7.32	0.953678	363.5	7.32
H860 90	168.39	238.3	0.70663	0.05387	0.00197	0.44571	0.0152	0.06003	0.00141		365.4	80.22	374.3	10.68	375.8	8.57	-0.400748	375.8	8.57
H860 39	3.7	328.54	0.0112619	0.05542	0.00204	0.46217	0.01567	0.06051	0.00149		429.1	79.99	385.8	10.88	378.7	9.04	1.84033	378.7	9.04
H860 40	22.41	597.5	0.0375063	0.05506	0.00112	0.46249	0.00877	0.06095	0.00125		414.5	44.25	386	6.09	381.4	7.6	1.19171	381.4	7.6
H860 26	15.18	98.49	0.154127	0.05461	0.00325	0.46065	0.02576	0.0612	0.00179		396.4	127.97	384.7	17.91	382.9	10.88	0.467897	382.9	10.88
H860 41	5.77	1077.08	0.00535708	0.05368	0.00077	0.4537	0.00613	0.06133	0.00119		357.4	31.99	379.9	4.28	383.7	7.25	-1.00026	383.7	7.25
H860 27	281.6	257.74	1.09257	0.05649	0.00209	0.47868	0.01636	0.06148	0.0015		471	80.5	397.2	11.23	384.6	9.1	3.17221	384.6	9.1
H860 15	163.47	371.27	0.4403	0.0592	0.00127	0.52266	0.01049	0.06404	0.00133		574.5	46.13	426.9	7	400.2	8.07	6.25439	400.2	8.07
H860 48	104.25	168.35	0.619246	0.05468	0.00206	0.49038	0.01721	0.06507	0.00157		400.1	80.92	405.2	11.72	406.4	9.53	-0.29615	406.4	9.53
H860 50	22.24	116.62	0.190705	0.05572	0.00263	0.50552	0.02252	0.06583	0.00166		441.1	101.85	415.4	15.19	411	10.03	1.05922	411	10.03
H860 97	81.87	659.31	0.124175	0.0572	0.00135	0.5199	0.01128	0.06593	0.0014		498.9	51.78	425.1	7.53	411.6	8.44	3.17572	411.6	8.44
H860 09	136.92	437.84	0.312717	0.05515	0.00112	0.50523	0.00963	0.06645	0.00136		418.1	44.1	415.2	6.49	414.7	8.24	0.120424	414.7	8.24
H860 46	154.49	235.82	0.655118	0.05526	0.00161	0.51065	0.0138	0.06705	0.00149		422.8	63.2	418.9	9.28	418.4	9	0.11936	418.4	9
H860 19	0.141	7.5	0.0188	0.0553	0.02694	0.51614	0.24688	0.06771	0.00691		424.1	827.03	422.6	165.34	422.3	41.73	0.0709891	422.3	41.73
H860 81	72.47	202.43	0.358	0.05391	0.00142	0.50506	0.01246	0.06797	0.00145		367.3	58.4	415.1	8.41	423.9	8.73	-2.11997	423.9	8.73
H860 64	521.96	395.12	1.32102	0.05507	0.00146	0.5165	0.01268	0.06806	0.00148		415.1	57.57	422.8	8.49	424.4	8.92	-0.37843	424.4	8.92
H860 74	5.54	333.35	0.0166192	0.05486	0.00142	0.52385	0.01257	0.06929	0.00149		406.4	56.16	427.7	8.38	431.9	8.96	-0.981997	431.9	8.96
H860 73	69.65	116.69	0.596881	0.05565	0.00211	0.53959	0.01927	0.07036	0.00163		438	82.18	438.2	12.71	438.3	9.83	-0.0228206	438.3	9.83
H860 88	92.89	281.68	0.329771	0.05603	0.00171	0.54938	0.0155	0.07114	0.0016		453.2	66.42	444.6	10.16	443	9.65	0.359874	443	9.65
H860 84	41.33	515.59	0.0801606	0.05184	0.00121	0.50985	0.01109	0.07135	0.00149		278.5	52.69	418.3	7.46	444.3	8.96	-6.21563	444.3	8.96
H860 03	32.93	140.33	0.234661	0.05585	0.00257	0.5535	0.02384	0.07187	0.00189		446	99.62	447.3	15.58	447.4	11.39	-0.0223564	447.4	11.39
H860 95	250.2	117.06	2.13737	0.06099	0.0033	0.61206	0.03074	0.0728	0.00212		638.9	112.36	484.9	19.36	453	12.72	6.57868	453	12.72
H860 77	231.24	483.32	0.478441	0.051	0.00113	0.51245	0.01057	0.0729	0.0015		241	50.18	420.1	7.09	453.6	9.01	-7.97429	453.6	9.01
H860 53	4.57	190.89	0.0239405	0.05272	0.00162	0.53188	0.01523	0.07321	0.00164		316.7	68.26	433.1	10.1	455.5	9.85	-5.17202	455.5	9.85
H860 93	229.11	479.45	0.47786	0.055	0.00134	0.55544	0.01249	0.07326	0.00155		412.1	52.83	448.6	8.15	455.8	9.33	-1.60499	455.8	9.33
H860 85	10.19	552.45	0.0184451	0.05587	0.00124	0.56816	0.01168	0.07378	0.00154		446.7	48.53	456.8	7.56	458.9	9.24	-0.45972	458.9	9.24
H860 01	100.23	103.86	0.965049	0.05765	0.00235	0.59173	0.02265	0.07444	0.00184		516.1	87.47	472	14.45	462.8	11.04	1.94915	462.8	11.04
H860 65	48.94	259.47	0.188615	0.05326	0.00115	0.54871	0.01108	0.07476	0.00153		339.9	48.15	444.2	7.27	464.8	9.18	-4.63755	464.8	9.18
H860 55	81.91	166.76	0.491185	0.05376	0.0018	0.56575	0.01782	0.07636	0.00173		361	73.62	455.3	11.55	474.4	10.33	-4.19504	474.4	10.33
H860 92	88.33	216.84	0.407351	0.05646	0.00158	0.59804	0.01563	0.07684	0.00165		469.8	61	476	9.93	477.2	9.9	-0.252101	477.2	9.9
H860 79	44.83	508.53	0.0881561	0.05507	0.00114	0.5833	0.01116	0.07685	0.00157		414.9	44.73	466.6	7.15	477.3	9.41	-2.29318	477.3	9.41
H860 30	86.42	266.92	0.323767	0.06135	0.0017	0.68462	0.01752	0.08097	0.00181		651.5	58.33	529.6	10.56	501.9	10.77	5.23036	501.9	10.77
H860 38	67.99	424.36	0.160218	0.06395	0.00131	0.7426	0.0141	0.08426	0.00175		739.9	42.83	563.9	8.21	521.5	10.41	7.51906	521.5	10.41
H860 82	88.59	450.43	0.196679	0.05797	0.00103	0.69856	0.01157	0.08743	0.00174		528.3	38.91	537.9	6.92	540.3	10.34	-0.44618	540.3	10.34
H860 80	24.92	550.49	0.0452688	0.0613	0.0015	0.75535	0.01695	0.0894	0.00193		649.9	51.67	571.3	9.8	552	11.45	3.37826	552	11.45
H860 94	24.28	219.38	0.110676	0.05845	0.00207	0.73232	0.02389	0.09089	0.0022		546.6	75.47	557.9	14	560.8	13.01	-0.519806	560.8	13.01
H860 71	122.53	509.75	0.240373	0.06172	0.00102	0.80185	0.01232	0.09427	0.00187		664.4	34.99	597.9	6.94	580.7	11.03	2.87674	580.7	11.03
H860 96	203.94	738.48	0.276162	0.06773	0.0014	0.97849	0.01841	0.10479	0.00219		860.4	42.17	692.8	9.45	642.4	12.77	7.27483	642.4	12.77
H860 83	155.58	289.15	0.53806	0.05973	0.00115	0.87194	0.01561	0.10591	0.00215		594	41.13	636.6	8.47	648.9	12.5	-1.93214	648.9	12.5
H860 07	51.58	50.39	1.02362	0.0648	0.00386	1.04147	0.05778	0.11657	0.00374		767.7	120.81	724.6	28.74	710.8	21.61	1.9045	710.8	21.61
H860 02	161.28	463.37	0.348059	0.06658	0.00153	1.17409	0.02507	0.12787	0.00278		824.8	47.38	788.6	11.71	775.7	15.9	1.63581	775.7	15.9
H860 33	146.41	174.73	0.837921	0.06524	0.00152	1.15886	0.02507	0.12888	0.00277		782.2	48.18	781.4	11.79	781.5	15.84	-0.0127975	781.5	15.84
H860 63	194.18	328.26	0.591543	0.06446	0.00113	1.15589	0.01886	0.13012	0.00262		756.8	36.49	780	8.88	788.5	14.95	-1.08974	788.5	14.95
H860 29	51.96	195.98	0.265129	0.06675	0.0016	1.24728	0.02764	0.13557	0.00297		830	49.12	822.2	12.49	819.6	16.83	0.316225	819.6	16.83
H860 43	34.09	82.17	0.414872	0.06619	0.00197	1.24249	0.03453	0.13621	0.00313		812.5	61.16	820	15.63	823.2	17.76	-0.390244	823.2	17.76
H860 56	50.2	204.27	0.245753	0.06652	0.00149	1.25876	0.0262	0.13732	0.00293		822.7	46.13	827.4	11.78	829.5	16.58	-0.253807	829.5	16.58
H860 44	139.39	186.36	0.747961	0.06625	0.00129	1.32751	0.02411	0.14541	0.00301		814.2	40.16	857.8	10.52	875.2	16.92	-2.02844	875.2	16.92
H860 67	72.22	541.82	0.133291	0.06507	0.0009	1.32745	0.01737	0.14804	0.00289		776.6	28.96	857.8	7.58	889.9	16.21	-3.74213	889.9	16.21
H860 86	154.46	259.56	0.595084	0.08032	0.00123	2.56154	0.03668	0.23139	0.00463		1204.7	29.86	1289.7	10.46	1341.8	24.23	-4.0397	1204.7	29.86
H860 89	51.18	241.81	0.211654	0.0938	0.00176	3.32256	0.05762	0.25699	0.00548		1504	35.05	1486.4	13.53	1474.4	28.11	0.80732	1504	35.05
H860 98	23.24	52.89	0.439403	0.095	0.0025	3.52945	0.08632	0.2695	0.00638		1528	48.81	1533.8	19.35	1538.3	32.4	-0.293389	1528	48.81
H860 54	117.5	123.27	0.953192	0.09573	0.00144	3.63171	0.05144	0.27531	0.00557		1542.4	28.03	1556.5	11.28	1567.7	28.16	-0.719563	1542.4	28.03
H860 36	110.84	137.1	0.808461	0.09932	0.00183	3.38119	0.05765	0.24702	0.00528		1611.4	33.9	1500	13.36	1423.1	27.3	5.12667	1611.4	33.9
H860 18	10.54	16.99	0.620365	0.09987	0.00415	3.91993	0.15267	0.28472	0.00834		1621.7	75.38	1617.8	31.51	1615.1	41.82	0.166893	1621.7	75.38
H860 78	18.36	23.54	0.779949	0.10046	0.00352	3.82803	0.12457	0.27648	0.00756		1632.6	63.73	1598.7	26.2	1573.6	38.16	1.57003	1632.6	63.73
H860 59	58.74	106.64	0.550825	0.10171	0.00142	4.16544	0.05484	0.29718	0.00595		1655.6	25.61	1667.2	10.78	1677.3	29.56	-0.605806	1655.6	25.61
H860 57	116.88	125.32	0.932652	0.10246	0.00149	3.87387	0.05298	0.27435	0.00554		1669.2	26.72	1608.3	11.04	1562.9	28.02	2.82286	1669.2	26.72
H860 47	69.92	280.57	0.249207	0.10316	0.00127	3.77232	0.04399	0.26537	0.0052		1681.7	22.5	1586.9	9.36	1517.2	26.48	4.39221	1681.7	22.5
H860 42	34.98	49.2	0.710976	0.10625	0.00232	4.51586	0.09191	0.30843	0.00705		1736	39.5	1733.9	16.92	1733	34.74	0.0519061	1736	39.5
H860 70	106.69	236.99	0.450188	0.10956	0.00127	5.0692	0.05599	0.33574	0.00651		1792.1	20.92	1831	9.37	1866.1	31.42	-1.91699	1792.1	20.92
H860 10	444.96	319.44	1.39294	0.1288	0.00155	6.05399	0.07017	0.3409	0.00675		2081.7	21.01	1983.6	10.1	1891	32.45	4.66828	2081.7	21.01
H860 05	48.58	67.95	0.714937	0.13202	0.00235	7.08582	0.11944	0.38923	0.00858		2125.1	30.86	2122.3	15	2119.3	39.83	0.141356	2125.1	30.86
H860 76	83.18	98.31	0.846099	0.13376	0.00216	6.44754	0.09715	0.34974	0.00743		2148	27.98	2038.8	13.25	1933.4	35.47	5.16971	2148	27.98
H860 100	335.52	229.95	1.4591	0.13539	0.00192	7.28332	0.09697	0.39021	0.00799		2169	24.45	2146.8	11.89	2123.8	37.03	1.07136	2169	24.45
H860 62	51.17	90.61	0.564728	0.14121	0.0019	8.13348	0.10442	0.41796	0.0085		2242.1	23.11	2246	11.61	2251.2	38.64	-0.231523	2242.1	23.11
H860 17	85.82	120.88	0.70996	0.14523	0.00229	8.10048	0.12105	0.40462	0.00865		2290.4	26.83	2242.3	13.51	2190.3	39.7	2.31905	2290.4	26.83
H860 16	53.93	71.42	0.755111	0.14527	0.00226	8.36802	0.12385	0.41786	0.0089		2290.9	26.47	2271.7	13.42	2250.8	40.45	0.920016	2290.9	26.47
H860 04	56.76	115.24	0.492537	0.14814	0.00184	8.81585	0.10646	0.43158	0.00868		2324.5	21.2	2319.1	11.01	2312.9	39.07	0.267345	2324.5	21.2
H860 13	216.62	215.44	1.00548	0.15647	0.00243	8.63435	0.12677	0.40027	0.00857		2417.9	26.08	2300.2	13.36	2170.3	39.43	5.64734	2417.9	26.08
