# Supplementary material for: Expansion of the Tibetan Plateau during the Neogene
Source: Nat Commun. 2017 Jun 21;8:15887. doi: 10.1038/ncomms15887 (PMC5482058; doi:10.1038/ncomms15887)
Supplement: Supplementary Data 2 [file ncomms15887-s3.xlsx]

## Sheet: Sheet1
Supplementary data set 2 Accepted characteristic remanent magnetization (ChRM) directions of the paleomagnetic
samples from the Honggou section.
Sample	Dg	Ig	Ds	Is	point	Mad	VGP	Depth	Unit	GPS
913-1	206.7	39	209.1	-15.2	N-QT	9.4	-50.2655	15	Shizigou Fm.	37.481°N, 95.135°E
908-1	180.1	5.2	175.9	-25.5	N-T	9.4	-65.6607	35	Shizigou Fm.
907-1	146.1	-45	116.8	-45.8	K-MO	13.4	-36.6374	42	Shizigou Fm.
902-2	232.2	45.6	226.2	-18.5	G-JP	9.2	-39.8954	71.6	Shizigou Fm.
901-1	229.4	28.3	231	-35.4	I-LS	4.8	-42.3816	73.5	Shizigou Fm.
900-1	218.3	48.3	217.2	-39.2	H-KR	14.7	-54.5552	81.2	Shizigou Fm.
899-1	203.9	9.9	187.9	-73.9	H-KT	13.9	-67.0676	84.5	Shizigou Fm.
897-1	167.4	53.4	184.3	-21.5	Q-T	14.9	-63.2325	97.3	Shizigou Fm.
896-2	229.4	-1.8	235.6	-44.9	I-LT	11.2	-42.281	106	Shizigou Fm.
894-1	10.2	3.6	348.6	54.7	P-T	14.5	80.5255	115.5	Shizigou Fm.
891-1	317.8	51.3	258.3	37.2	M-P	10.6	3.81247	142	Shizigou Fm.
890-3	62.7	-11.5	69.3	32.3	I-L	8	26.8041	149.9	Shizigou Fm.
887-3	58.6	-16.7	66.1	36.8	I-L	14.5	30.9593	161.7	Shizigou Fm.
885-2	13	-13.7	7.7	38.3	P-T	12.8	72.5968	172.5	Shizigou Fm.
882-1	336.9	-17.7	338.7	13.3	H-LO	14.5	53.5559	185.6	Shizigou Fm.
879-2	354.2	-11.4	347.4	30.9	JL-N	8.4	66.2757	200.4	Shizigou Fm.
878-2	303.7	-17.1	318	-8.4	G-J	7.5	32.8194	213.3	Shizigou Fm.
877-2	239.9	38.7	234.4	-15	I-L	13.1	-32.5487	217.3	Shizigou Fm.
876-1	181.9	11.6	174.9	-34.3	K-OT	12	-70.6826	227.1	Shizigou Fm.
875-1	184.7	-3	170	-45.2	N-R	13.8	-76.2151	232	Shizigou Fm.
873-2	205	17.8	203.6	-33.5	M-R	11.7	-61.7403	243	Shizigou Fm.
871-1	186.4	4	176.2	-40.4	J-MT	13.8	-75.061	251	Shizigou Fm.
870-2	145.1	-48.6	89	-39.9	M-P	13.5	-12.8706	255	Shizigou Fm.
869-2	174.7	23.7	176.5	-17.6	OQ-T	5.9	-61.2085	259	Shizigou Fm.
868-2	214.8	34.7	214.8	-17.3	OQ-T	10.2	-47.4368	263	Shizigou Fm.
866-2	197.4	17.8	185.1	-60.5	O-S	14	-84.5066	274.7	Shizigou Fm.
864-1	196.4	11.4	190.5	-46.6	K-O	5.4	-76.854	296.8	Shizigou Fm.
863-1	211.2	0.3	218.3	-62.1	P-SU	13.3	-60.584	301.8	Shizigou Fm.
862-2	112.9	-20.9	95.4	-7.5	J-P	13.9	-6.57329	305.3	Shizigou Fm.
861-2	209.7	22	209.7	-41	I-LN	13.4	-60.9614	312.5	Shizigou Fm.
860-2	176.4	16.4	169.6	-33.3	O-T	13.3	-68.526	315.5	Shizigou Fm.
859-1	190.9	-29.1	112.6	-69.5	P-T	13.3	-42.1623	324.2	Shizigou Fm.
857-3	240.7	24.1	243.6	-33.6	N-S	12.7	-31.7804	337.8	Shizigou Fm.
856-1	181.1	18.1	176.3	-32.4	L-T	11.1	-69.7131	345.3	Shizigou Fm.
854-1	186.8	24.5	183.5	-34.8	N-T	6.2	-71.2821	355.5	Shizigou Fm.
853-1	12.4	65.8	226.1	44	L-O	23.3	-31.476	360.5	Shizigou Fm.
852-3	183.1	12.4	170.9	-42.7	P-T	9.7	-74.985	363.4	Shizigou Fm.
850-1	126.2	0.7	125.6	-1.7	M-PR	12.2	-28.0364	372.5	Shizigou Fm.
849-3	181.6	50.4	193.6	-12.1	O-S	7	-56.3189	378.2	Shizigou Fm.
847-2	213.4	-2.6	212.4	-66.6	J-M	13.7	-63.9465	385.5	Shizigou Fm.
846-3	170.2	10.8	159.1	-33.8	K-OR	11.5	-63.684	390.3	Shizigou Fm.
845-1	97.8	7	118.7	26.6	M-P	13.1	-12.84	394.9	Shizigou Fm.
844-1	186.6	-7.2	161.8	-53	P-T	10.8	-74.7129	400.5	Shizigou Fm.
843-3	226.2	30.7	225.8	-26.5	P-T	9.5	-43.1696	407.5	Shizigou Fm.
842-2	182.8	-11.2	155.9	-58.8	O-QS	11.6	-71.0769	415	Shizigou Fm.
841-2	218	26.5	218.3	-31.2	N-R	13.5	-50.5839	419.5	Shizigou Fm.
840-1	204.5	-15.8	187.6	-72.4	I-M	10.5	-69.2192	425.3	Shizigou Fm.
839-1	202.4	11	198.4	-46	K-R	13.2	-71.5431	429.5	Shizigou Fm.
838-2	190.1	10.8	182.4	-42.3	J-R	11.9	-76.8644	434.1	Shizigou Fm.
837-1	153.2	24.2	160.6	-8.5	M-PR	15.2	-52.2252	446.5	Shizigou Fm.
836-1	235.4	-10.4	260.6	-61.3	I-LP	10.5	-30.3784	449	Shizigou Fm.
835-3	186.6	3.4	172.4	-45.4	I-MT	7.3	-77.6521	452.9	Shizigou Fm.
834-3	214.5	-5.9	248.8	-76.3	Q-T	11.8	-42.2417	456.8	Shizigou Fm.
832-1	340.2	8	300.8	35.7	K-S	12.1	36.0271	467.6	Shizigou Fm.
831-3	260.1	-72.2	15.3	-22.9	L-O	16.3	38.5874	472.3	Shizigou Fm.
830-3	30.9	-52.2	30.6	25.8	P-T	14.5	53.8163	477.8	Shizigou Fm.
829-1	348	36.6	265.1	40	I-MS	13	9.94184	482.7	Shizigou Fm.
828-3	8.7	6.2	311.2	63.7	H-LT	10.1	53.2212	487.6	Shizigou Fm.
824-2	342.3	-23.2	339.8	29.5	I-LR	13.3	61.9462	504.3	Shizigou Fm.
823-1	341.6	-0.4	301.5	42.5	I-M	10.9	39.0779	510.5	Shizigou Fm.
821-3	335	-15.5	333.4	18.7	I-L	4.4	53.2687	519	Shizigou Fm.
820-2	38.5	-11.3	54.2	59.5	I-LS	14.8	48.3736	524.8	Shizigou Fm.
819-1	1.9	-37.2	2.7	34.2	I-LS	14	71.1803	529	Shizigou Fm.	37.484°N, 95.134°E
818-3	182	23.9	176.9	-40.7	J-M	9.7	-75.5846	532.5	Shang Youshashan Fm.
816-1	223.4	25.7	224.1	-29.7	J-MT	14.1	-45.6479	541.7	Shang Youshashan Fm.
815-1	157.3	4.8	145.1	-31.6	O-T	6	-53.2404	545	Shang Youshashan Fm.
814-2	173.5	34.9	174.5	-32.8	O-S	13.8	-69.8353	552.6	Shang Youshashan Fm.
813-1	232.9	36.7	232.1	-33.9	O-S	6.1	-40.9925	559	Shang Youshashan Fm.
812-2	232.3	-12.8	264.9	-65.8	O-S	5.8	-29.9539	566.9	Shang Youshashan Fm.
810-3	195.5	35.9	195.5	-36.2	M-S	7.4	-68.0392	576.1	Shang Youshashan Fm.
809-1	195.6	73.4	198.7	3.4	F-I	15.3	-47.1981	581.2	Shang Youshashan Fm.
808-1	205.5	-18.9	29.1	-81.1	L-P	10.7	-21.8866	587.6	Shang Youshashan Fm.
806-2	310.6	64.4	240.7	7	M-OR	12.2	-20.5234	596.4	Shang Youshashan Fm.
805-1	173.6	22.6	172.1	-26.8	N-R	4.3	-65.6979	605.7	Shang Youshashan Fm.
804-1	202.4	3.5	195.8	-57.7	H-LP	12.8	-77.5134	611.4	Shang Youshashan Fm.
802-3	186.1	-5.2	160.8	-57.8	H-N	13.7	-74.8524	622	Shang Youshashan Fm.
801-1	184.7	-4.9	154.1	-59	K-QS	13.4	-69.6973	625.8	Shang Youshashan Fm.
800-3	7.1	9.9	329	64	K-R	14.7	65.5852	630.7	Shang Youshashan Fm.
799-2	4.4	-48.7	12.4	19.5	O-S	8.7	60.3672	634.2	Shang Youshashan Fm.
798-2	193.2	4.5	160.2	-64.9	H-KR	14.4	-72.6611	639	Shang Youshashan Fm.
797-1	344	-26.8	348.4	19.9	N-S	1.9	60.8378	646.2	Shang Youshashan Fm.
796-3	337	-39.4	349	22	M-S	7.8	62.1279	651.2	Shang Youshashan Fm.
795-1	9.1	-12.7	341.5	60.5	K-P	9.1	75.1907	653.5	Shang Youshashan Fm.
793-1	63.1	-7.6	56.9	29.3	O-T	4.6	35.5649	663.2	Shang Youshashan Fm.
792-3	18.1	11.9	353	70.5	G-JR	14.1	72.1448	667.8	Shang Youshashan Fm.
791-1	61.6	-12.6	93.9	61.7	I-P	7.5	21.998	670.6	Shang Youshashan Fm.
790-1	59.6	-22.9	127.5	-62.7	P-T	12.5	-50.3892	674.7	Shang Youshashan Fm.
787-1	321.9	20.4	288.9	28.7	H-MP	13.4	24.1162	692.6	Shang Youshashan Fm.
786-1	347.9	17.3	313.7	51.1	P-T	18.4	56.2533	698.2	Shang Youshashan Fm.
785-1	349.3	15.9	306.4	54.3	I-LU	9.4	47.232	701.6	Shang Youshashan Fm.
784-3	353.6	3.7	321.5	54.5	P-U	15	59.0675	705	Shang Youshashan Fm.
783-1	346.6	-35.8	354.4	16.6	O-U	4.8	60.5509	709	Shang Youshashan Fm.
782-2	323.3	9.2	294.4	24.3	JL-O	13.9	26.9856	713.5	Shang Youshashan Fm.
781-3	337.8	-16.8	334.7	23	P-T	14.4	55.9037	718	Shang Youshashan Fm.
780-1	15.9	26.3	299.9	77.4	N-Q	10.5	45.8096	723	Shang Youshashan Fm.
779-1	211.6	-62.2	37.7	-52.7	O-T	7.1	11.0071	726.4	Shang Youshashan Fm.
778-2	172.4	13.9	157	-44	I-LR	11.8	-67.2749	730.2	Shang Youshashan Fm.
777-3	153.8	26.5	157.6	-19.2	O-T	13.2	-55.8057	734.8	Shang Youshashan Fm.
776-3	45.1	30.1	158.5	68.9	L-P	14.6	1.76186	737	Shang Youshashan Fm.
775-2	192	14.2	183.6	-50.9	I-N	13.6	-83.4111	743.3	Shang Youshashan Fm.
774-3	176.1	3.3	153.1	-50.6	K-Q	8.1	-67.0567	749.3	Shang Youshashan Fm.
773-2	169.2	35.2	173.5	-25	M-Q	8.2	-64.9558	754.3	Shang Youshashan Fm.
772-2	213.6	13.4	217.8	-50.9	M-Q	11.1	-58.5297	759.4	Shang Youshashan Fm.
771-3	192.6	20.3	182.4	-48.4	K-OR	6.1	-81.6562	764.5	Shang Youshashan Fm.
770-1	190.7	10.9	177.8	-57.8	L-P	5.2	-88.017	771.7	Shang Youshashan Fm.
769-3	193.1	42.6	194.2	-40.1	M-S	7.6	-70.9307	777.2	Shang Youshashan Fm.
768-1	177.4	23.7	166.3	-40.6	L-S	9.4	-71.4974	781.8	Shang Youshashan Fm.
767-3	180.5	14.2	157.1	-46.8	M-S	8	-68.625	788.3	Shang Youshashan Fm.
766-1	216.5	21.6	220.4	-47.2	G-LS	11.6	-55.1711	793	Shang Youshashan Fm.
765-2	185.1	19.7	170.4	-56.6	J-MS	5.7	-82.3633	802.1	Shang Youshashan Fm.
764-2	201.9	40.6	203.5	-19.1	M-T	13.4	-55.1683	806	Shang Youshashan Fm.
763-1	199.6	14	186.5	-57.3	N-S	8.8	-84.8406	811.5	Shang Youshashan Fm.
762-3	179.1	17.6	171.7	-36.7	Q-V	10.9	-71.4909	822.3	Shang Youshashan Fm.
761-1	183.8	10	170.5	-45.5	P-U	12.4	-76.778	824.8	Shang Youshashan Fm.
760-3	175.3	48.2	186.9	-15	Q-U	12.6	-59.4941	835.2	Shang Youshashan Fm.
759-2	198.6	7.6	190.4	-61.5	R-V	8.5	-80.5285	838	Shang Youshashan Fm.
758-1	175.9	17.7	166	-42.1	L-N	6.4	-72.2132	845.8	Shang Youshashan Fm.
757-1	192.7	19.6	187	-48.3	M-O	11.5	-79.9484	850.9	Shang Youshashan Fm.
756-1	207.6	9.6	212.6	-65.1	M-PR	11.2	-64.2668	854.8	Shang Youshashan Fm.
755-2	180	-2.3	139.9	-63.1	L-R	11.8	-59.2591	859.5	Shang Youshashan Fm.
754-2	176.8	24.1	161.4	-49.3	P-RTU	13	-72.945	863.5	Shang Youshashan Fm.
753-1	192.5	51.1	198.4	-32.6	N-T	10.4	-64.4896	871	Shang Youshashan Fm.
752-2	190	32	188.6	-39.3	I-N	13.9	-73.1044	877.7	Shang Youshashan Fm.
751-3	189.6	-2.8	126.7	-67.6	I-LQ	12.4	-50.4649	888.6	Shang Youshashan Fm.
750-3	304.6	-79.5	21.5	-4.5	P-U	6.7	45.5427	892	Shang Youshashan Fm.
748-3	13.4	-26.3	8.1	49.5	P-T	2.7	80.2007	902.5	Shang Youshashan Fm.
747-2	323.2	-33	336	14.4	O-T	5.3	52.7951	907.6	Shang Youshashan Fm.
746-3	19.5	-8.7	12.4	61.6	O-T	9.7	79.1666	912.1	Shang Youshashan Fm.
745-1	13.5	-25.4	10.2	44	O-S	12.4	75.4388	915.9	Shang Youshashan Fm.
743-3	356.8	-37.7	0.4	28.8	J-NR	14	67.8794	932.6	Shang Youshashan Fm.
741-3	295.8	73.6	226.8	13.2	H-L	14	-27.9432	940.8	Shang Youshashan Fm.
740-2	208.4	-12.3	149.5	-83.9	K-OQ	12.9	-47.5655	946.8	Shang Youshashan Fm.
739-3	212.6	2.2	209.3	-72.8	M-Q	13.2	-61.8477	950.7	Shang Youshashan Fm.
738-3	183	-4.1	140.4	-57.5	L-Q	2.6	-58.9473	954.8	Shang Youshashan Fm.
736-1	203.1	2.2	201.6	-68.8	M-R	5.6	-68.9185	965.4	Shang Youshashan Fm.
735-2	202.7	41.4	204.2	-26.1	P-T	6.7	-57.9661	970	Shang Youshashan Fm.
734-1	165.7	26.3	166.8	-24.1	K-P	9.2	-62.4608	975.9	Shang Youshashan Fm.
733-1	207.8	13.9	205	-53.9	P-T	7	-69.5978	978.9	Shang Youshashan Fm.
732-3	165.3	5.6	147.6	-36.5	M-T	15	-57.0867	983.6	Shang Youshashan Fm.
731-1	165.4	22	164.5	-23.6	I-Q	11.8	-61.2655	990.2	Shang Youshashan Fm.
730-2	182.8	51.1	195.9	-16.1	P-T	12.5	-57.3723	994.8	Shang Youshashan Fm.
729-3	178.9	-0.4	141.7	-49.5	R-V	13.3	-57.6571	999.1	Shang Youshashan Fm.
728-3	72.9	-11.9	100.7	51	L-T	14.8	11.2111	1006.2	Shang Youshashan Fm.
727-3	177.8	44.1	186.3	-28.2	N-Q	13.8	-66.8319	1009	Shang Youshashan Fm.
726-2	111.3	2.2	125.5	16.6	I-LO	13.8	-21.468	1016	Shang Youshashan Fm.
724-3	187.8	9.5	172.3	-52.5	M-T	4.2	-82.3302	1025.1	Shang Youshashan Fm.
723-1	35.6	6.4	51.3	74.5	N-T	12.8	50.614	1028	Shang Youshashan Fm.
721-1	124.3	-7.4	115.2	-7.1	L-O	14.8	-33.0768	1039.6	Shang Youshashan Fm.
720-2	342.7	-2.3	330.9	29.5	N-P	14.1	56.3854	1044	Shang Youshashan Fm.
719-2	316.2	39	274.8	31	P-T	8.3	13.8105	1047.2	Shang Youshashan Fm.
718-3	45.3	-55.7	40.3	6.7	O-T	14.6	39.775	1050.4	Shang Youshashan Fm.
717-2	44.6	-42.6	41.7	27.5	P-T	11.6	46.6039	1059	Shang Youshashan Fm.
716-2	353.4	-19.3	344.3	35.1	N-T	6.3	67.2827	1068.3	Shang Youshashan Fm.
714-3	17.5	-58.2	25.3	20.3	Q-U	8.3	54.6926	1079	Shang Youshashan Fm.
713-1	63.9	-41	55.6	21.7	L-PR	11.7	33.9469	1083.4	Shang Youshashan Fm.
712-1	20.4	8.1	351.6	81.8	K-OQ	14.5	53.3429	1089.8	Shang Youshashan Fm.
711-2	28.9	-18.6	26.1	56.2	K-O	7	69.2434	1095	Shang Youshashan Fm.
710-3	19.4	-16.2	16.3	45	M-R	3.8	72.4289	1099.2	Shang Youshashan Fm.
709-1	34.1	-12.8	38.3	54.7	M-Q	4.8	59.2862	1104.8	Shang Youshashan Fm.
708-3	356	-14.9	339	48.5	K-P	5.2	70.7938	1109.2	Shang Youshashan Fm.
707-3	259.3	55.4	233.7	-2.5	K-P	5	-28.8747	1114	Shang Youshashan Fm.
706-2	234.1	24.1	241.5	-42.8	L-P	12.6	-36.8188	1119.5	Shang Youshashan Fm.
705-2	167.8	8.9	146.1	-44.4	L-Q	5.1	-59.2183	1125.8	Shang Youshashan Fm.
704-1	176.8	15.6	158.2	-49.3	L-P	4.7	-70.5252	1131.6	Shang Youshashan Fm.
703-2	180.7	-1.9	134.6	-61.4	H-L	10.7	-55.2832	1136.6	Shang Youshashan Fm.
701-3	349.1	-5.3	327.4	40	P-T	10.3	58.4141	1148	Shang Youshashan Fm.
700-2	10.9	-12.3	355.5	52.1	M-Q	6.9	83.9678	1152.3	Shang Youshashan Fm.
699-1	23.3	-12.8	14.3	57.5	L-P	5.1	78.6957	1158.1	Shang Youshashan Fm.
698-2	304.4	-11.5	310.9	3	M-S	13.3	32.3614	1163.5	Shang Youshashan Fm.
697-1	348.6	-35.9	353.1	26.1	O-S	3.4	65.4884	1168	Shang Youshashan Fm.
696-2	27.1	-12.6	26.2	61.4	O-S	7.8	69.4015	1172.8	Shang Youshashan Fm.
695-1	9.4	-21.1	356.1	50	N-R	6.5	82.5625	1177.6	Shang Youshashan Fm.
694-2	12.9	0.9	326.2	66.2	O-T	3.6	63.203	1183	Shang Youshashan Fm.
693-3	20.9	-6.2	353.4	68.5	L-N	10.6	74.9868	1190.3	Shang Youshashan Fm.
691-2	352.6	-50.4	4.2	21.7	R-V	14.8	63.4914	1202	Shang Youshashan Fm.
690-3	78.4	-9.2	97.5	35	P-T	9.4	5.93367	1205.3	Shang Youshashan Fm.
689-1	356.1	-37.8	358	33.2	O-T	6.7	70.5459	1214.5	Shang Youshashan Fm.
688-3	16	-17.7	6.1	59.3	Q-T	14.5	84.5792	1220	Shang Youshashan Fm.
687-3	9.6	-6	340.5	65.7	I-O	13.1	72.3626	1224.4	Shang Youshashan Fm.
686-3	19.1	-11.3	7.2	66.4	J-MO	12.6	77.4979	1230	Shang Youshashan Fm.
685-1	2.7	-64.8	21.1	19.2	P-T	6.3	56.4778	1240	Shang Youshashan Fm.
684-1	11.3	-26	5.9	45.1	N-U	5.8	78.0629	1249.1	Shang Youshashan Fm.
683-2	6.6	-53.5	14	10.9	P-U	2	55.5536	1253.5	Shang Youshashan Fm.
682-2	1.8	-27.7	0.2	33.7	P-U	3.9	70.9481	1258	Shang Youshashan Fm.
681-2	38.9	-26.6	40.8	37.6	P-T	8.3	51.1892	1263.2	Shang Youshashan Fm.
680-1	340.8	-27.2	342.6	23.4	O-T	7	60.31	1268.2	Shang Youshashan Fm.
679-2	15.5	-65.3	21	0.5	P-T	7.2	48.0203	1273.2	Shang Youshashan Fm.
678-2	9.9	-42	12.9	22.6	N-R	2.7	61.7879	1278.5	Shang Youshashan Fm.
677-1	4.7	-23.5	358.9	41.8	N-R	5.1	76.5617	1283.2	Shang Youshashan Fm.
676-2	328.7	-24.2	332.5	17.9	L-R	8.9	52.3559	1287	Shang Youshashan Fm.
675-1	320	-29.9	333.7	8.3	L-Q	14.7	48.9116	1293.3	Shang Youshashan Fm.
674-1	353.5	-10.8	336.5	44.8	L-Q	4.5	67.2787	1299.8	Shang Youshashan Fm.
673-3	354.9	-5.2	331.4	49.4	J-OQ	8.9	65.2872	1303.6	Shang Youshashan Fm.
672-1	171.6	40.1	178.4	-22.3	K-O	8.3	-64.0565	1306.5	Shang Youshashan Fm.
671-3	196.6	-7.6	158.6	-76.2	M-R	8.7	-60.694	1310	Shang Youshashan Fm.
670-1	168.7	-4.2	131.4	-50.3	I-O	10	-49.7737	1317.4	Shang Youshashan Fm.
669-2	170.6	18.3	158.8	-34.6	L-P	12.6	-63.8669	1321.4	Shang Youshashan Fm.
668-2	199	-14.5	110.7	-68.5	L-NP	11.5	-40.6676	1328.6	Shang Youshashan Fm.
666-3	180.3	55.5	197.5	-18.5	N-R	14.5	-57.862	1337.4	Shang Youshashan Fm.
663-1	134.4	-1.5	131.2	-2.7	L-P	14.8	-32.468	1354.7	Shang Youshashan Fm.
661-3	182.7	22.9	180.1	-31.3	M-Q	3.8	-69.4168	1365.5	Shang Youshashan Fm.
660-1	211.1	15.4	211.5	-41.7	N-R	13.9	-59.9568	1370	Shang Youshashan Fm.
659-3	192.7	11.1	185.1	-50.7	KLNO	14.2	-82.6165	1375.2	Shang Youshashan Fm.
658-2	186.6	15.5	173.4	-50.2	N-T	7.2	-81.5001	1381.5	Shang Youshashan Fm.
657-3	156.1	27.1	163	-16.7	I-LO	12.8	-57.21	1386.7	Shang Youshashan Fm.
656-2	161.4	23.1	154.6	-33.7	P-T	13.6	-60.7469	1390.4	Shang Youshashan Fm.
655-2	199.4	41.1	199.7	-38.3	O-U	2	-66.6837	1395.6	Shang Youshashan Fm.
654-2	205.2	54.6	208.3	-15	P-T	3.9	-50.6454	1400	Shang Youshashan Fm.
653-3	242.9	42.6	236.2	-21.6	N-T	3.8	-33.4479	1402.9	Shang Youshashan Fm.
652-2	200.3	26.3	197.4	-53.2	M-T	3	-75.3957	1408.7	Shang Youshashan Fm.
651-3	177.2	27.8	173.6	-35.5	Q-V	2.6	-71.2857	1412.3	Shang Youshashan Fm.
650-1	186.8	5	157.9	-60.2	N-T	3.4	-72.5693	1416.3	Shang Youshashan Fm.
649-3	216.9	45.2	215.3	-24.5	O-T	3	-50.0488	1420.6	Shang Youshashan Fm.
648-1	180.2	33.3	176.6	-40.1	L-P	11.3	-75.0519	1424.9	Shang Youshashan Fm.
647-3	186.2	11.9	169.2	-52.8	O-T	3.5	-80.2924	1428.9	Shang Youshashan Fm.
646-1	220.8	48.8	219.2	-24	O-T	1.4	-47.0908	1432.5	Shang Youshashan Fm.
645-2	182.3	23.3	175.6	-38.5	N-S	4.9	-73.7452	1436.9	Shang Youshashan Fm.
644-2	198.7	29.6	196.2	-40.8	N-S	8.2	-70.1766	1441.3	Shang Youshashan Fm.
643-2	179.5	19.2	167.8	-44.5	M-S	3.5	-74.6757	1445.7	Shang Youshashan Fm.
642-1	152.1	43.5	169.6	-17.2	N-R	6.4	-59.8043	1451.2	Shang Youshashan Fm.
641-3	162.8	25.1	157.9	-32.9	N-R	4.5	-62.4713	1454	Shang Youshashan Fm.
640-2	173.5	35.9	174.7	-33.2	M-R	7.9	-70.0758	1457.9	Shang Youshashan Fm.
639-1	188.3	21.6	179.5	-48.1	P-T	2.9	-81.6262	1464	Shang Youshashan Fm.
638-3	178.9	16.6	164.6	-46.6	N-R	4.2	-73.8914	1468	Shang Youshashan Fm.
637-3	166.5	17.2	157.6	-34.9	K-P	12.9	-63.2651	1473.2	Shang Youshashan Fm.
636-1	175.4	8	161.4	-43.5	N-S	14.5	-70.1035	1478.7	Shang Youshashan Fm.
635-1	357	-14.6	348.3	39.3	L-Q	9	71.7309	1481.8	Shang Youshashan Fm.
634-1	4.8	3.8	342.8	54.6	L-P	8.6	75.9605	1485	Shang Youshashan Fm.
633-1	168.1	36.6	176.7	-12.7	N-R	12.2	-58.7916	1489.6	Shang Youshashan Fm.
632-1	108.6	65.8	181.8	23.8	H-LP	12.9	-40.0427	1495.2	Shang Youshashan Fm.
631-2	192.7	10.1	181.3	-54.6	M-S	10.2	-87.4148	1501	Shang Youshashan Fm.
630-3	205.1	20.7	204.1	-47.2	G-K	9.5	-67.8937	1506.2	Shang Youshashan Fm.
629-3	17.9	4.8	354.6	66.4	M-Q	7.1	77.9835	1512.5	Shang Youshashan Fm.
628-1	70.9	-9.8	84.9	39.2	I-OQ	13.7	17.1659	1518	Shang Youshashan Fm.
627-1	7.5	-35.6	9.9	26.1	M-R	7.2	64.6867	1524	Shang Youshashan Fm.
626-1	5.8	-28.2	4.6	32	N-R	4.6	69.4561	1528.9	Shang Youshashan Fm.
625-1	32.7	7	57.7	69.1	N-R	2.6	47.8213	1535.4	Shang Youshashan Fm.
624-3	340.8	-16	333.9	30.5	N-R	10.1	58.8102	1540	Shang Youshashan Fm.
623-2	315	1	303.1	18.3	M-R	3	31.7887	1546	Shang Youshashan Fm.
622-1	359	-27.2	357.9	31.1	M-R	7.3	69.2093	1551	Shang Youshashan Fm.
621-3	7.6	-2.9	352.1	56.6	M-R	8.4	83.7122	1558.2	Shang Youshashan Fm.
620-2	359	-19.3	353.3	38.1	M-R	7.6	72.8967	1563.3	Shang Youshashan Fm.
619-1	353.8	-20.7	349.1	34.3	P-T	3.7	69.0439	1570.3	Shang Youshashan Fm.
618-1	11.4	-17.8	6.8	44.2	K-NQ	2.4	77.0755	1575.4	Shang Youshashan Fm.
617-1	11.5	-29.1	10.9	33.4	J-MO	11.5	68.5101	1579.5	Shang Youshashan Fm.
616-3	41.9	-14.9	50.4	52.5	N-R	5.1	49.1159	1587	Shang Youshashan Fm.
615-3	357.9	-67.2	16.8	-0.1	O-S	10.5	49.3735	1591.8	Shang Youshashan Fm.
614-1	0.1	-16.6	349.3	44.2	H-MS	12	75.3075	1596.3	Shang Youshashan Fm.
613-3	348.1	-56.9	7.4	6.1	O-S	5.8	54.8967	1602	Shang Youshashan Fm.
612-1	3.9	-33	2.7	36.8	K-T	14.1	72.8546	1607	Shang Youshashan Fm.
611-3	15.3	-26.5	11.3	46.7	KM-O	12.8	76.5462	1612.6	Shang Youshashan Fm.
610-2	16.3	-66.6	23.4	7.9	Q-V	6	50.2194	1618.5	Shang Youshashan Fm.
609-3	12.7	-17.5	2.5	54.2	O-S	7.5	86.5749	1623	Shang Youshashan Fm.
608-2	353.5	-32.5	353.6	32.1	P-T	8.9	69.142	1627.5	Shang Youshashan Fm.
607-1	38	-24.3	43.2	44.2	M-Q	2.8	51.8416	1631.3	Shang Youshashan Fm.	37.495°N, 95.137°E
606-1	22.5	8.6	10.3	80.3	L-P	1.6	55.9474	1636.3	Xia Youshashan Fm.
605-3	346.7	-21.2	338.8	39	L-Q	12.6	66.0734	1641.5	Xia Youshashan Fm.
604-2	13.5	7.5	348.1	77.7	M-R	9	60.2627	1646.2	Xia Youshashan Fm.
603-2	357.7	-16.8	346.4	48.9	O-S	5.3	76.3442	1652.3	Xia Youshashan Fm.
602-2	0.3	-14.1	347.5	52.5	O-S	4.8	78.8971	1658.5	Xia Youshashan Fm.
601-2	353.6	19.9	281.3	65	O-S	5.1	33.4505	1662.3	Xia Youshashan Fm.
600-3	4.2	-3.9	343.2	63.1	L-P	9.1	75.5233	1667.7	Xia Youshashan Fm.
599-3	220.8	8.4	236.1	-58.5	O-S	5.5	-46.6935	1673.6	Xia Youshashan Fm.
598-2	177.4	27.5	174.3	-36.3	P-T	1.7	-71.9738	1677.1	Xia Youshashan Fm.
596-1	179.8	21.8	174.5	-39	LN-S	8.7	-73.8317	1686	Xia Youshashan Fm.
595-3	189.6	22.2	185.6	-42.4	L-T	14.5	-76.1881	1690.8	Xia Youshashan Fm.
594-1	184.4	18.6	176.1	-46.4	G-P	14.1	-79.6756	1695.3	Xia Youshashan Fm.
593-3	178.9	29.1	176	-37.4	K-NP	13.9	-73.063	1698.8	Xia Youshashan Fm.
592-2	270.2	70.3	223.1	8.1	J-O	10.9	-32.3177	1705.3	Xia Youshashan Fm.
591-1	91.1	70.9	185.9	23.7	K-O	12.3	-39.8148	1710.8	Xia Youshashan Fm.
590-3	158.1	60	183.6	-4.2	O-S	13.3	-54.4493	1715.3	Xia Youshashan Fm.
589-3	286.9	36.1	255.6	12.1	K-O	7.5	-7.54455	1722.3	Xia Youshashan Fm.
588-3	197.1	34.2	196.9	-35.3	I-O	10	-66.742	1728.6	Xia Youshashan Fm.
587-3	148.1	42.5	166.3	-8.5	O-S	3.1	-54.4896	1734	Xia Youshashan Fm.
586-1	190.1	28	186.1	-41.9	K-O	6.3	-75.6806	1739.4	Xia Youshashan Fm.
585-2	177	38.6	181.4	-27.3	K-O	14.2	-66.9379	1744	Xia Youshashan Fm.
584-3	94	-48.1	67	4.4	P-U	13.1	19.461	1750.3	Xia Youshashan Fm.
583-2	21.1	-31.5	19.8	41.7	M-QS	14.1	68.3729	1755.3	Xia Youshashan Fm.
582-1	330.6	-34.1	342.5	14.5	L-P	15	55.9411	1763.2	Xia Youshashan Fm.
581-2	357.3	-25.1	351.6	38	L-P	11.5	72.2798	1768	Xia Youshashan Fm.
580-1	358.9	-3.4	329.6	53.7	I-O	11.5	65.2597	1773.8	Xia Youshashan Fm.
579-3	12	-6.6	350.4	61.2	I-LOP	7.5	81.2239	1781.3	Xia Youshashan Fm.
578-3	341.3	-23.4	336.8	30.9	P-T	9.7	60.823	1786.6	Xia Youshashan Fm.
577-2	19	-33	17.4	44.2	P-T	10.5	71.2688	1792.8	Xia Youshashan Fm.
576-1	1.4	0.7	315.1	64.8	P-T	10.2	55.9394	1799.7	Xia Youshashan Fm.
574-3	231	77.4	210.5	-7.3	J-NP	11.4	-46.1452	1815.7	Xia Youshashan Fm.
573-1	188.2	52.2	193	-32	O-T	6.9	-66.8377	1820.3	Xia Youshashan Fm.
572-2	203.4	58.4	205.4	-21.5	I-O	4.9	-55.165	1827.4	Xia Youshashan Fm.
571-1	185.6	45.3	189.8	-31.1	J-O	11.7	-67.5584	1832.8	Xia Youshashan Fm.
570-2	15.6	49.7	220.2	49	I-LO	13.6	-12.8123	1838.8	Xia Youshashan Fm.
569-2	166.1	35.6	171.8	-24.5	M-T	14.9	-64.2729	1848	Xia Youshashan Fm.
568-1	176.6	4.1	147.3	-51.8	N-S	8.3	-62.8685	1853.5	Xia Youshashan Fm.
567-3	191.6	16.6	181.9	-50.1	L-OQ	4.2	-83.1965	1859.5	Xia Youshashan Fm.
566-2	180.4	28.4	178.1	-34.7	M-PR	6.8	-71.5229	1865.6	Xia Youshashan Fm.
565-2	182.4	36.9	185.1	-28.3	M-Q	5.4	-67.1178	1872.6	Xia Youshashan Fm.
564-2	229.1	21.7	236	-46.1	M-Q	6.6	-42.4032	1879	Xia Youshashan Fm.
563-2	167.6	9.4	149.8	-39.9	M-R	9.6	-60.161	1883.8	Xia Youshashan Fm.
562-3	170.4	17.2	159.9	-37.4	J-O	7	-65.9649	1889.3	Xia Youshashan Fm.
561-1	179.3	16.7	166.6	-46	O-T	12.2	-74.85	1894.5	Xia Youshashan Fm.
560-2	326.1	29.4	277.4	28.9	J-N	12	15.0968	1898.6	Xia Youshashan Fm.
559-1	354.4	-33.2	356.6	28.3	P-T	10.1	67.3673	1903.2	Xia Youshashan Fm.
558-3	13.9	18.4	294.8	72.8	K-O	10	43.8486	1907.8	Xia Youshashan Fm.
557-1	331.6	-38.3	346.5	13.7	L-P	4	57.0798	1914	Xia Youshashan Fm.
556-2	12.1	-61.2	19.5	17.8	N-T	10	56.6045	1921	Xia Youshashan Fm.
555-3	171.6	40.2	176.3	-30	J-O	10.4	-68.3549	1928.3	Xia Youshashan Fm.
554-1	170.9	17.8	154.8	-44.8	O-S	13.8	-66.0196	1935.8	Xia Youshashan Fm.
553-1	150.7	26.8	152.5	-24.2	M-R	6.6	-55.0912	1943.5	Xia Youshashan Fm.
552-1	188.3	44.9	191.4	-32.5	M-R	5.5	-67.7872	1949.8	Xia Youshashan Fm.
551-1	24.2	-52.2	22.8	24.7	N-R	6.1	58.1249	1957	Xia Youshashan Fm.
550-1	343.8	-41.4	354.2	17.2	M-R	14	60.8238	1962.2	Xia Youshashan Fm.
549-3	14.8	-14.3	7.3	54	O-S	3.8	83.3962	1967	Xia Youshashan Fm.
548-2	10.5	-32.4	9.9	35.6	O-T	9.5	70.2182	1973	Xia Youshashan Fm.
547-3	359.8	-22.1	353.4	40.7	O-T	13.4	74.6864	1979.8	Xia Youshashan Fm.
546-3	328.1	-25.7	330.1	22.4	P-U	3.3	52.7953	1984.3	Xia Youshashan Fm.
545-1	349.5	-22.3	341.9	39.4	K-P	14.2	68.2538	1991.4	Xia Youshashan Fm.
544-2	358.8	-35.8	359.7	32.8	R-V	5.7	70.3595	2000.6	Xia Youshashan Fm.
543-3	342.9	-27.5	341	31.5	P-T	10.6	63.5811	2005	Xia Youshashan Fm.
542-3	3.6	-14.8	351.3	53.4	O-T	5.8	82.1003	2009.7	Xia Youshashan Fm.
541-3	348.7	-17	336.4	42.8	P-T	3.2	66.276	2015.7	Xia Youshashan Fm.
540-1	10.5	-25.7	3.9	50.3	P-T	4.5	82.8001	2020.7	Xia Youshashan Fm.
539-3	355.8	-8.2	327.4	54.3	P-T	5.9	63.6781	2025	Xia Youshashan Fm.
538-3	334.4	-9.3	315.6	34.8	H-O	5.1	47.3285	2032.3	Xia Youshashan Fm.
536-1	351.6	-15.6	333.4	46.9	P-T	5.5	65.861	2048	Xia Youshashan Fm.
535-2	10.2	-41.6	11.5	35.4	K-O	5.6	69.4532	2053.7	Xia Youshashan Fm.
534-1	354.6	-28.2	348.9	40.4	P-T	7.7	72.6919	2058.7	Xia Youshashan Fm.
533-1	1.1	-5.2	327.9	60.4	O-S	8.1	65.0524	2066	Xia Youshashan Fm.
532-1	3.7	-8.8	336.9	60.2	K-P	3.7	71.8203	2073	Xia Youshashan Fm.
531-3	346.8	-2	312	48.9	O-T	9.7	49.7549	2075.8	Xia Youshashan Fm.
529-3	323.3	-20.9	323.5	20.7	M-R	10.5	47.704	2085.9	Xia Youshashan Fm.
528-2	341.6	-2.9	310.9	43.7	JL-O	8.7	46.982	2091.5	Xia Youshashan Fm.
526-2	20	-9.6	8.8	69.6	L-OQ	3.7	73.0112	2101.4	Xia Youshashan Fm.
525-3	344.3	-16	324.3	42.8	I-O	11.1	57.1845	2107	Xia Youshashan Fm.
524-3	28.7	-47.5	28.5	37.5	N-R	1.9	60.3441	2110.8	Xia Youshashan Fm.
523-2	18.4	-39.7	17.7	44.6	N-R	1.8	71.2788	2115.4	Xia Youshashan Fm.
522-3	12	2.6	305	75.8	J-N	6.7	48.4721	2120	Xia Youshashan Fm.
521-2	325.3	-48.8	349.5	14.9	N-RT	4.5	58.5994	2125.3	Xia Youshashan Fm.
520-2	12.3	-19.8	357.9	61.8	O-T	10.8	84.2715	2129.7	Xia Youshashan Fm.
519-3	4.2	-9.7	330.2	63.8	M-S	11.3	66.4598	2135.6	Xia Youshashan Fm.
518-2	26.7	-10.2	28.5	74.8	L-Q	6.8	60.2007	2139.6	Xia Youshashan Fm.
517-2	8.6	-21.7	354.1	58.3	O-S	3.4	85.1327	2145.3	Xia Youshashan Fm.
516-2	335.1	-44.6	349.2	22.7	O-S	4.8	62.5521	2151.1	Xia Youshashan Fm.
515-1	156.1	-6.9	111.1	-40.4	O-S	15.4	-30.077	2156.4	Xia Youshashan Fm.
513-3	2	-50.6	9.3	25.9	O-S	14.4	64.7501	2167.6	Xia Youshashan Fm.
512-2	5.1	-6.2	333.1	63.6	P-T	9.9	68.5104	2172.9	Xia Youshashan Fm.
511-1	305.3	-28.1	325.3	3.3	P-T	7.8	42.0308	2177.8	Xia Youshashan Fm.
510-2	14.1	-34.7	13.4	38.8	N-T	6.6	70.584	2183	Xia Youshashan Fm.
509-3	354.8	-39.7	359.4	27.6	K-O	4.6	67.1437	2188.3	Xia Youshashan Fm.
508-3	11.1	-23.7	4.8	48.3	Q-U	6.4	80.8782	2192.3	Xia Youshashan Fm.
507-1	343.9	-12.1	327.1	39.4	P-U	9	57.9354	2197.5	Xia Youshashan Fm.
506-1	6.2	-58	15.8	15.1	P-T	6.2	56.9215	2201.8	Xia Youshashan Fm.
505-1	9.4	-40.6	11.3	32	P-T	11.5	67.5365	2207.5	Xia Youshashan Fm.
504-3	346.7	-26.1	343.1	33.2	N-T	4.3	65.6115	2211.6	Xia Youshashan Fm.
503-2	26.6	-44	26.7	31	N-T	10	58.6438	2217	Xia Youshashan Fm.
502-3	351.8	-6.9	326.6	48.8	O-S	11	61.2887	2221	Xia Youshashan Fm.
500-1	347.1	-19.5	332.6	44.7	N-T	8.6	64.3259	2232	Xia Youshashan Fm.
499-3	341.1	-33.7	342.3	31.5	P-T	2.1	64.2876	2235.9	Xia Youshashan Fm.
498-1	20.6	-16.7	19.1	63.3	P-U	7.7	73.9143	2242.2	Xia Youshashan Fm.
497-2	22.8	-46.3	22.6	33.7	M-R	6.6	62.5479	2246.7	Xia Youshashan Fm.
496-2	336.2	-30.4	336.3	30.3	L-P	12.5	60.2297	2251	Xia Youshashan Fm.
494-2	330.5	-20	322.7	31.1	N-QS	7.6	51.2607	2262.8	Xia Youshashan Fm.
493-3	22.5	-33	22.5	47	M-QS	6.9	69.0085	2268.4	Xia Youshashan Fm.
492-2	352.2	-15.4	332.3	51	M-Q	7.5	66.564	2272	Xia Youshashan Fm.
491-1	351	-23.8	340.6	44.6	PR-U	14.1	70.1146	2277	Xia Youshashan Fm.
489-3	354.4	5.3	301.5	59.4	P-T	6.9	45.201	2284.5	Xia Youshashan Fm.
488-2	309.1	-1.1	298.6	13.7	P-T	3.5	26.7847	2288	Xia Youshashan Fm.
487-3	332.2	5.9	299.4	32.7	P-T	3.8	33.8405	2292.6	Xia Youshashan Fm.
486-3	16.5	10.3	297.7	76.7	P-T	5.5	45.0699	2296.2	Xia Youshashan Fm.
485-2	0.9	-8.8	332	55.4	N-S	6.5	67.5833	2302.2	Xia Youshashan Fm.
484-1	273.3	40.6	254.1	-12.9	O-S	7.9	-16.5706	2306.8	Xia Youshashan Fm.
483-2	27.5	-38.2	27.7	41.8	O-S	6.3	62.8381	2312.9	Xia Youshashan Fm.
482-1	346.4	-25.9	338.4	41.4	O-T	4.2	67.003	2317.9	Xia Youshashan Fm.
481-3	24	-31.5	26	45.7	O-S	8.9	65.8121	2321.8	Xia Youshashan Fm.
479-3	9	-30.3	1.7	49.4	J-T	13.6	82.6226	2331.7	Xia Youshashan Fm.
477-1	10.7	-36	7.7	45.2	P-T	11	77.4176	2343.6	Xia Youshashan Fm.
476-3	12.6	-48.9	16.3	34	P-T	6.8	66.3599	2346.8	Xia Youshashan Fm.
475-1	7	-31.8	0.8	47.2	O-T	2.2	80.8432	2355.8	Xia Youshashan Fm.
474-3	35.1	-19.4	41.4	65	K-R	9	58.3289	2360.6	Xia Youshashan Fm.
473-1	333.1	-23.5	329.8	27.7	O-T	5.2	54.8629	2366.6	Xia Youshashan Fm.
472-3	33.4	-6.9	46.2	77.6	K-R	12	51.1043	2370.7	Xia Youshashan Fm.
471-2	14.2	-8.5	340.6	69.2	L-R	6	69.6224	2375	Xia Youshashan Fm.
470-3	341.2	-62.1	8.8	13.3	N-R	5.4	58.2179	2380.9	Xia Youshashan Fm.
469-2	11.7	-16.5	350.2	61.9	Q-U	7.1	80.66	2386	Xia Youshashan Fm.
468-1	359.2	-6.2	323.6	58	Q-U	7.3	61.5138	2390.4	Xia Youshashan Fm.
465-2	8	12.8	271.7	75.5	H-NP	13.9	33.4711	2406.2	Xia Youshashan Fm.
464-3	11.6	-21.2	3	59.1	P-T	6.9	86.6633	2411	Xia Youshashan Fm.
462-1	351.3	-31.9	349	36.6	P-U	3.2	70.388	2419.6	Xia Youshashan Fm.
461-1	340.9	-43.9	352.5	22.4	M-Q	5.6	63.2856	2423.8	Xia Youshashan Fm.
460-3	350.1	-34.4	350.3	34.1	O-QU	12.1	69.3779	2430	Xia Youshashan Fm.
459-2	6.9	-12.3	345.2	60.7	H-O	3.6	77.8664	2436.5	Xia Youshashan Fm.	37.508°N, 95.144°E
457-3	164.8	7.1	137	-45.5	J-O	14.5	-52.485	2448.7	Shang Ganchaigou Fm.
456-3	168.6	42.7	175.9	-27.2	K-O	12.7	-66.6265	2454	Shang Ganchaigou Fm.
455-3	181	19.8	166.5	-51.3	J-P	9.1	-77.6203	2460	Shang Ganchaigou Fm.
454-1	163.3	67.2	190.7	-6.9	P-T	4.2	-54.5786	2467.2	Shang Ganchaigou Fm.
452-3	83.9	54.6	172.8	26.4	P-T	7.7	-38.1181	2477.5	Shang Ganchaigou Fm.
451-2	134.7	31.8	151.2	-10.2	K-O	13.9	-48.3293	2482.3	Shang Ganchaigou Fm.
449-3	280.1	22.5	270.6	-10.5	O-T	12.8	-2.74548	2488	Shang Ganchaigou Fm.
448-2	208	-67	25	-33	P-T	9	20.8982	2492	Shang Ganchaigou Fm.
447-3	139.8	41.4	162	-12	P-T	1.3	-54.552	2496	Shang Ganchaigou Fm.
446-3	143.5	46.4	167.8	-12.5	Q-T	10.8	-56.9077	2502	Shang Ganchaigou Fm.
443-1	259.5	2.6	288.5	-36.7	K-N	13.6	1.33503	2512	Shang Ganchaigou Fm.
442-2	89.4	38.6	156.7	25.8	I-LN	14.8	-34.4192	2518.1	Shang Ganchaigou Fm.
439-2	112.3	6.1	122.5	5.4	P-T	8.7	-23.3944	2534	Shang Ganchaigou Fm.
433-3	148.2	36.6	160.1	-19.9	N-R	3.5	-57.4033	2566.3	Shang Ganchaigou Fm.
432-3	145.4	52.3	173.7	-11.1	H-L	13.4	-57.5901	2571	Shang Ganchaigou Fm.
431-2	169.2	-34	73.9	-45.9	O-R	13	-4.79588	2577	Shang Ganchaigou Fm.
429-3	185.3	13	159.7	-60.6	O-S	7.5	-73.8633	2589	Shang Ganchaigou Fm.
428-1	135.9	-11	107.8	-19.8	L-O	12.9	-20.2758	2594.8	Shang Ganchaigou Fm.
427-2	182.2	22.6	168.4	-51.7	O-S	6.6	-79.1902	2601	Shang Ganchaigou Fm.
425-2	168.2	34.9	168.5	-34.4	I-O	6.8	-68.8596	2606.8	Shang Ganchaigou Fm.
424-2	211.1	76.3	210.3	-8.7	N-S	8.3	-46.8245	2610.9	Shang Ganchaigou Fm.
423-2	216.6	28.5	220.3	-55.9	K-O	9.8	-58.0383	2617.8	Shang Ganchaigou Fm.
422-2	227.7	42	227.3	-40.4	K-O	14.2	-47.1723	2622	Shang Ganchaigou Fm.
420-1	1.7	-18	340.8	50	O-T	3.9	72.7867	2632.7	Shang Ganchaigou Fm.
419-3	352.6	-48.1	5.2	25.3	O-S	2.3	65.3379	2636.2	Shang Ganchaigou Fm.
418-3	343.6	-28.2	342	30.4	O-S	11.4	63.5415	2639.5	Shang Ganchaigou Fm.
417-3	41.6	-7.1	63.5	76.2	K-O	7	44.6425	2644.5	Shang Ganchaigou Fm.
416-1	201.6	59.2	207.5	-24.9	P-T	10.1	-55.3864	2650	Shang Ganchaigou Fm.
415-2	159.3	15.6	146.6	-31.1	M-R	3.9	-54.0779	2657.5	Shang Ganchaigou Fm.
414-1	0.7	44.3	247.1	40.5	N-Q	14.2	-2.55886	2662	Shang Ganchaigou Fm.
413-3	167.7	37.1	172.9	-29	P-T	8.6	-67.0923	2664.5	Shang Ganchaigou Fm.
411-3	178.8	36.1	178.5	-36.7	N-T	5.3	-72.8702	2671.9	Shang Ganchaigou Fm.
407-1	159.8	-2.7	125.2	-34.9	M-Q	6.2	-39.2177	2691.5	Shang Ganchaigou Fm.
406-2	157.5	41.4	172.6	-20.2	Q-T	9	-62.1178	2696.7	Shang Ganchaigou Fm.
405-3	183	78.1	208.7	-5	L-P	14.7	-46.1911	2701.2	Shang Ganchaigou Fm.
404-3	168.6	20.7	156.1	-37.7	P-T	7.3	-63.6269	2706.5	Shang Ganchaigou Fm.
403-2	232.9	43.8	231.4	-38.6	O-QT	12.9	-43.2642	2710.2	Shang Ganchaigou Fm.
402-1	208.6	52.1	210.3	-32.7	H-M	11.5	-56.9572	2715.4	Shang Ganchaigou Fm.
401-1	181.6	30.4	175	-42.3	P-T	6.3	-76.2645	2719.1	Shang Ganchaigou Fm.
400-2	176.9	6	136.6	-55.5	K-N	12.3	-55.5133	2724	Shang Ganchaigou Fm.
399-1	176.9	28.5	167.8	-44.5	J-P	7.3	-74.6565	2728	Shang Ganchaigou Fm.
398-3	60.7	33.2	169.3	49.1	M-P	14.6	-21.7677	2730.9	Shang Ganchaigou Fm.
397-1	144.7	13.6	136.6	-22.8	O-U	7.5	-43.5688	2733.7	Shang Ganchaigou Fm.
396-2	191.1	28.3	181.8	-53	L-T	6.4	-85.7829	2737.6	Shang Ganchaigou Fm.
395-1	192.4	33	187.1	-49.4	H-NT	14.7	-80.6535	2742	Shang Ganchaigou Fm.
394-1	159.7	82	203.9	-1.1	G-KP	13.5	-46.9825	2748	Shang Ganchaigou Fm.
393-3	171	9.3	139	-48.9	O-T	9.5	-55.3048	2753	Shang Ganchaigou Fm.
391-2	219.9	24.2	227	-56.1	OQ-T	11.7	-52.8905	2765.7	Shang Ganchaigou Fm.
390-2	139.3	24.4	146.9	-14.8	M-Q	17.4	-47.6013	2772	Shang Ganchaigou Fm.
389-3	164.6	37	169.4	-28.8	N-S	6.8	-65.944	2775.5	Shang Ganchaigou Fm.
388-3	335.1	35.8	261	33.7	I-LNO	13.3	4.29159	2780	Shang Ganchaigou Fm.
387-1	355.6	-7.4	325.6	51.6	J-OQ	7.6	61.4559	2785.8	Shang Ganchaigou Fm.
384-1	4.3	0.8	318.2	62.9	J-O	6.7	58.0534	2800.8	Shang Ganchaigou Fm.
383-3	17.3	-41.1	17.6	39.5	O-S	12	68.6	2805.2	Shang Ganchaigou Fm.
382-2	358.9	-52.7	10	23.7	O-S	3.9	63.3161	2807	Shang Ganchaigou Fm.
381-3	315.5	-33.7	336.1	7.1	M-S	11.4	49.6043	2810.8	Shang Ganchaigou Fm.
380-3	356.2	-18.1	339.9	46.4	J-O	13.1	70.4901	2815.6	Shang Ganchaigou Fm.
379-1	4.3	-25.6	354.1	48.1	H-O	14.1	80.2912	2819.5	Shang Ganchaigou Fm.
378-2	357.2	-47	1.3	34.3	O-S	8.9	71.2788	2824	Shang Ganchaigou Fm.
377-1	357.3	-64.3	9.8	18.7	Q-V	4.3	60.7198	2828.2	Shang Ganchaigou Fm.
375-3	161.9	43.3	170.2	-27.1	P-U	7.1	-65.2499	2838.5	Shang Ganchaigou Fm.
374-1	130.2	-2.1	112.5	-18.3	P-T	13.4	-23.5042	2843	Shang Ganchaigou Fm.
373-3	228.7	19.4	245.6	-52	H-L	6.4	-37.1705	2846	Shang Ganchaigou Fm.
372-1	193.1	59.5	197.2	-22.1	N-S	8.1	-59.7347	2849.2	Shang Ganchaigou Fm.
371-2	191.8	15.5	178.7	-64.5	J-MO	14.3	-81.1175	2854.8	Shang Ganchaigou Fm.
370-3	338.8	-18.1	323.8	40	P-T	12.4	55.6716	2860.4	Shang Ganchaigou Fm.
369-1	10	-1.4	329.4	74.7	H-K	13.5	59.521	2864.9	Shang Ganchaigou Fm.
368-1	38.7	-25.4	47.4	52.9	L-Q	3.9	51.6021	2869	Shang Ganchaigou Fm.
367-1	37.1	19.1	150.6	71.7	Q-U	3	7.28283	2872.5	Shang Ganchaigou Fm.
366-2	321.3	62.9	227.1	20.2	O-T	5.1	-24.8854	2876	Shang Ganchaigou Fm.
365-1	265.7	-42	338.3	-27	O-T	9.6	34.3166	2880.2	Shang Ganchaigou Fm.
363-1	352.1	-25.7	342.5	43.5	O-S	8.3	70.8188	2892	Shang Ganchaigou Fm.
362-2	339.3	-37	344.7	28	O-T	11.5	63.615	2897	Shang Ganchaigou Fm.
361-1	347.2	3.9	299	52.2	H-MS	12.1	40.7758	2901	Shang Ganchaigou Fm.
360-1	22.7	-10.2	17.7	71.7	H-K	13.5	67.6221	2904.1	Shang Ganchaigou Fm.
359-2	354.7	-30.4	349.4	41.2	O-RV	5.4	73.4157	2908.6	Shang Ganchaigou Fm.
358-2	6.6	0.1	312.8	68.7	L-Q	10.4	54.2449	2910.2	Shang Ganchaigou Fm.
357-1	356.7	-41	359.1	35.4	O-QS	8.7	72.0246	2916.3	Shang Ganchaigou Fm.
354-2	121.8	8.9	127.4	-2.1	I-N	9.2	-29.5345	2931	Shang Ganchaigou Fm.
353-3	228.5	-59.1	14.7	-38.5	J-LN	13.1	29.2156	2937.1	Shang Ganchaigou Fm.
351-3	159	29.7	159.9	-28.4	Q-SU	14.2	-61.4133	2950.6	Shang Ganchaigou Fm.
350-2	147.7	53.6	177.9	-9.3	O-S	14	-57.1048	2953.6	Shang Ganchaigou Fm.
349-2	191.1	-52.7	51.9	-39.6	K-P	11	12.6764	2958.5	Shang Ganchaigou Fm.
348-1	186.4	30.1	179.3	-45.2	I-O	2.2	-79.1892	2963	Shang Ganchaigou Fm.
347-2	161.7	37.8	170.5	-24.6	J-P	4	-63.9541	2967.3	Shang Ganchaigou Fm.
346-3	223.7	38.8	224.1	-42.7	P-U	8.9	-50.564	2970.7	Shang Ganchaigou Fm.
345-3	167.5	27.4	165	-31.3	N-T	10.6	-65.5244	2975.2	Shang Ganchaigou Fm.
344-1	124.1	48.3	177.8	9.9	O-T	7.3	-47.4434	2978.6	Shang Ganchaigou Fm.
342-3	160.2	42.4	178.9	-13.7	M-S	5.6	-59.413	2988.2	Shang Ganchaigou Fm.
340-2	208.2	-16.5	111.7	-78.1	P-T	14.9	-42.4639	2998.8	Shang Ganchaigou Fm.
339-1	23.6	-13.3	7.7	59.1	O-S	2.9	83.5478	3004	Shang Ganchaigou Fm.
338-1	11.9	-47.8	17.5	28.7	O-S	2.7	62.9227	3009	Shang Ganchaigou Fm.
337-1	11.1	6.9	310.6	66.1	K-O	13.7	52.9416	3014.2	Shang Ganchaigou Fm.
335-1	46.8	71.5	206.8	25.8	HJ-L	13.5	-33.0452	3020.7	Shang Ganchaigou Fm.
334-3	241.3	48.2	233.2	-28.3	L-R	5.5	-38.105	3025.6	Shang Ganchaigou Fm.
333-1	61.1	61	193	31.2	J-M	8.4	-34.273	3030.7	Shang Ganchaigou Fm.
331-3	75.8	-45.2	62.6	23.4	L-Q	10.6	29.0482	3043.4	Shang Ganchaigou Fm.
328-3	13.9	4.4	312.2	78.4	JL-N	9.3	49.9543	3067.6	Shang Ganchaigou Fm.
327-1	213.1	59.7	211.7	-24.3	AO-S	13.7	-52.4073	3073.8	Shang Ganchaigou Fm.
326-2	197.3	36.8	195.5	-45.5	H-N	14.1	-73.2232	3078.5	Shang Ganchaigou Fm.
325-2	144.8	32.4	156.6	-17.2	O-T	9.7	-54.3408	3083	Shang Ganchaigou Fm.
324-3	171.1	51.5	184.7	-23.6	R-U	14.6	-64.4745	3088.2	Shang Ganchaigou Fm.
323-1	180.7	51.2	189.7	-27.5	P-T	5.4	-65.5059	3093.5	Shang Ganchaigou Fm.
322-2	178.1	40	180.2	-35.4	OQ-U	14.9	-72.0409	3097.8	Shang Ganchaigou Fm.
320-2	104.3	41.4	156.1	12	I-M	9.7	-41.0492	3105.5	Shang Ganchaigou Fm.
319-1	240.8	76.7	212.8	-4.8	Q-U	3.6	-43.7608	3112.2	Shang Ganchaigou Fm.
318-3	345.2	-28	338.6	38.7	O-T	10.2	65.78	3117.6	Shang Ganchaigou Fm.
317-3	302.8	16.3	279.4	9.2	O-S	12.6	10.2695	3121.5	Shang Ganchaigou Fm.
314-2	345.2	-8.3	312.5	51.6	P-T	14.8	51.0887	3132.4	Shang Ganchaigou Fm.	37.508°N, 95.144°E
313-2	9.3	-29.3	3.9	52.9	O-T	8.8	84.8544	3140.5	Shang Ganchaigou Fm.
312-3	334.9	-53.4	354	19.1	O-T	3.2	61.7796	3144.1	Shang Ganchaigou Fm.
311-3	321	-52.1	347.9	12.8	O-T	4.1	57.067	3148.5	Shang Ganchaigou Fm.
310-2	23	-16.7	18.6	67.1	M-S	6.8	71.8706	3158.6	Shang Ganchaigou Fm.
307-3	299.9	-48.2	342.5	0.2	N-Q	11.4	49.2437	3172.7	Shang Ganchaigou Fm.
304-1	217.3	69.2	208.8	-15.2	J-N	12.3	-50.4161	3189.6	Shang Ganchaigou Fm.
302-3	192.3	40.6	191.8	-43.2	N-R	10.4	-74.0743	3198.8	Shang Ganchaigou Fm.
301-1	81.3	-26.7	81.1	26.5	O-S	13.7	15.4491	3205.5	Shang Ganchaigou Fm.
298-1	0.1	-14.5	334.9	54	J-NR	15	69.5447	3220.5	Shang Ganchaigou Fm.
294-1	8.2	-29.6	1.2	47.9	N-QS	4.7	81.3801	3242	Shang Ganchaigou Fm.
293-1	7	-61.3	18.6	18.5	N-T	8.1	57.3417	3246.5	Shang Ganchaigou Fm.
292-1	13.6	-17.5	6.5	62.7	L-PS	12.6	81.7978	3252	Shang Ganchaigou Fm.
290-3	12.4	-42	12.8	38.5	P-T	10.8	70.6919	3264	Shang Ganchaigou Fm.
289-2	356.5	-37.4	356.2	38.3	Q-U	9.5	73.6936	3268.5	Shang Ganchaigou Fm.
288-1	354.4	-11.2	325.6	54.6	P-T	11.1	62.3359	3273.9	Shang Ganchaigou Fm.
287-3	18.2	-27.5	14.4	54.9	K-NP	7	78.2457	3279.8	Shang Ganchaigou Fm.
286-3	349.7	-30.1	344.8	37.9	N-T	8.7	69.0965	3284.1	Shang Ganchaigou Fm.
285-3	339.7	-34.7	344.1	28.2	O-S	13.2	63.4429	3294	Shang Ganchaigou Fm.
282-2	150.6	35.4	163.8	-18.2	O-T	5	-58.2503	3314	Shang Ganchaigou Fm.
281-2	159.6	46.6	177.6	-19.6	M-Q	12	-62.4902	3316.8	Shang Ganchaigou Fm.
280-3	194.5	35.5	192.7	-43.2	M-PR	13.5	-73.5821	3323	Shang Ganchaigou Fm.
279-1	192.8	37.4	192	-40.8	O-T	11.6	-72.4847	3326.8	Shang Ganchaigou Fm.
277-2	356.2	61.6	221.5	36.2	I-OR	14.8	-20.3985	3336.6	Shang Ganchaigou Fm.
275-2	138.1	0.2	124.4	-17.6	P-T	9.6	-32.5457	3348	Shang Ganchaigou Fm.
274-2	357.3	-49	10.2	19.2	O-S	10.8	60.8689	3353.3	Shang Ganchaigou Fm.
273-2	344.4	-45	0.8	15.6	N-R	11.9	60.4184	3356.4	Shang Ganchaigou Fm.
272-3	324.5	-45.2	354	3.3	M-R	11.1	53.7088	3359.6	Shang Ganchaigou Fm.
270-2	315.7	-23.2	329	6.6	O-T	6.3	45.5527	3370.3	Shang Ganchaigou Fm.
269-2	322.7	20.4	282.4	21.4	P-T	6	16.514	3374.4	Shang Ganchaigou Fm.
267-3	22.3	-30.3	18.2	52.5	P-T	14.4	74.5292	3383.8	Shang Ganchaigou Fm.
266-1	358.7	-32.3	354.5	40.6	O-S	5.9	74.9199	3387.3	Shang Ganchaigou Fm.
265-3	5.5	-44.9	8.9	34.2	Q-V	5.9	69.6978	3391.4	Shang Ganchaigou Fm.
264-3	15.5	9.1	287.4	77.5	G-L	13.3	40.7607	3394.5	Shang Ganchaigou Fm.
263-1	347.1	-19.9	332.6	41.6	M-S	3.3	62.9623	3397	Shang Ganchaigou Fm.
262-2	350	-5.6	315.4	50	J-OQ	8	52.8349	3402.7	Shang Ganchaigou Fm.
261-3	314.4	-6.7	306.9	15.3	N-S	15	33.6668	3406	Shang Ganchaigou Fm.
260-3	57.1	-72.1	36.7	8.6	O-T	2.1	42.8463	3409	Shang Ganchaigou Fm.
259-2	18	-27.8	12.1	55.8	N-RT	7.6	80.2634	3414	Shang Ganchaigou Fm.
258-3	60.4	-33.2	64.5	41	N-RT	4	33.7747	3420	Shang Ganchaigou Fm.
257-2	8.3	1	308.9	70	G-LR	11.1	51.7685	3423.2	Shang Ganchaigou Fm.
256-3	349	-22.6	335.4	42.9	M-RT	8.6	65.5932	3427.3	Shang Ganchaigou Fm.
255-2	355.1	-29.3	350.6	38.2	M-P	9.4	72.0169	3432	Shang Ganchaigou Fm.
253-2	161.9	36.2	163.4	-33.7	J-P	14	-66.0235	3442	Shang Ganchaigou Fm.
252-3	148.4	18.5	139.6	-29.5	O-RT	6.2	-48.3297	3447.5	Shang Ganchaigou Fm.
250-1	73.4	12.5	130.6	44.6	I-L	9.8	-11.1632	3463.7	Shang Ganchaigou Fm.
247-3	51.8	29.1	167.6	57	H-M	13.2	-14.0187	3481.5	Shang Ganchaigou Fm.
246-2	5.8	38.2	236.2	51.1	I-M	13.6	-3.11007	3485.9	Shang Ganchaigou Fm.
244-3	333.4	-23.3	328.5	29.7	N-T	8.1	54.8221	3495.8	Shang Ganchaigou Fm.
243-2	314.7	-52.6	352.3	6	P-T	2.6	54.7725	3502.5	Shang Ganchaigou Fm.
242-3	9.3	-16.6	347.9	61.5	I-LR	14.8	79.4344	3508.1	Shang Ganchaigou Fm.
241-3	297.1	18.5	275.8	4.5	N-R	8	5.97172	3513	Shang Ganchaigou Fm.
240-1	276.2	23.4	268.4	-14.2	I-L	10.8	15.2616	3523.2	Shang Ganchaigou Fm.
239-1	323.7	17.1	277.2	29.8	N-S	11.5	33.0194	3531.6	Shang Ganchaigou Fm.
238-1	335.2	3	294.4	41.3	J-MS	14.5	39.2585	3548.5	Shang Ganchaigou Fm.
235-3	51.4	-27.4	61.2	48.6	P-T	9.3	-52.1607	3561.7	Shang Ganchaigou Fm.
232-2	205.8	59.1	205.9	-24.9	G-L	14.6	-56.3767	3573.5	Shang Ganchaigou Fm.
231-3	89	52.3	170.6	19.4	M-P	13.8	-41.684	3577.8	Shang Ganchaigou Fm.
230-2	165.2	14	140.7	-45.7	M-T	8.2	-55.4831	3582	Shang Ganchaigou Fm.
229-3	171.4	-51	51.9	-34.9	Q-U	11.3	15.1596	3586.3	Shang Ganchaigou Fm.
228-2	322.1	-56.2	355.7	9	L-T	14.9	56.7745	3591.8	Shang Ganchaigou Fm.
227-1	30.8	-36.6	31	45.4	M-QS	15	61.8586	3597.4	Shang Ganchaigou Fm.
226-1	355	2.9	307.7	52.8	M-OQ	7.4	47.738	3600.9	Shang Ganchaigou Fm.
225-1	2	-32	357.6	41.9	N-T	4.4	76.4856	3606	Shang Ganchaigou Fm.
224-1	8.1	-21	355.1	56.1	NP-R	13	85.9965	3610.2	Shang Ganchaigou Fm.
223-2	358.1	75.3	213.3	20.9	H-N	13.4	-32.4748	3617	Shang Ganchaigou Fm.
222-2	162.1	36.5	166.2	-29.4	P-T	4.2	-65.0318	3620.7	Shang Ganchaigou Fm.
221-3	37.6	45.8	193.2	50.9	F-J	2.3	-19.7875	3625.8	Shang Ganchaigou Fm.
219-1	176.6	23.2	161.9	-53.7	P-T	11.9	-74.9984	3636.9	Shang Ganchaigou Fm.
216-1	163.6	22	152.5	-41.3	N-T	9.3	-62.7553	3647.5	Shang Ganchaigou Fm.
215-2	164	38.6	167.9	-30.5	L-T	5.3	-66.3472	3651.3	Shang Ganchaigou Fm.
214-2	348.2	58.1	221.6	35.8	G-J	4.6	-20.5691	3659	Shang Ganchaigou Fm.
212-2	354.4	-20.1	338.7	47.4	K-R	9.6	70.0737	3667.3	Shang Ganchaigou Fm.
211-3	4.6	-25.9	0.8	53.4	L-R	7.6	86.3719	3672.8	Shang Ganchaigou Fm.
209-1	223.8	61	217	-18.2	K-S	8.3	-46.3721	3684.5	Shang Ganchaigou Fm.
208-1	180.4	40.6	183.5	-32.5	I-R	8.8	-69.91	3690	Shang Ganchaigou Fm.
207-2	159.6	77.2	200.1	1.7	I-NR	10.4	-47.3659	3694.2	Shang Ganchaigou Fm.
205-2	354.3	23.5	268	56.9	H-M	8.7	20.4087	3704.2	Shang Ganchaigou Fm.
203-2	176.7	5.6	142.9	-56.9	I-LO	14.5	-60.7639	3717	Shang Ganchaigou Fm.
202-2	234.6	58.5	221.2	-17.7	N-R	14.1	-43.2571	3721.5	Shang Ganchaigou Fm.
201-1	166.7	46.9	177.9	-23.2	M-T	5.5	-64.504	3724.5	Shang Ganchaigou Fm.
198-2	132	30.5	150.4	-8.4	P-T	5.1	-47.1038	3738	Shang Ganchaigou Fm.
197-1	205.9	16.1	202.9	-66.8	O-S	12	-69.7033	3742.9	Shang Ganchaigou Fm.
196-1	234.7	65.7	219.2	-16.7	Q-U	1.6	-44.2808	3748.3	Shang Ganchaigou Fm.
195-3	191.7	12.1	164.8	-66.5	P-T	14.5	-74.1191	3754	Shang Ganchaigou Fm.
194-2	172.5	24.8	160.4	-44.4	N-S	5.5	-69.8643	3760	Shang Ganchaigou Fm.
193-3	184.8	44.2	187.4	-36.6	Q-U	4.6	-71.6846	3765.1	Shang Ganchaigou Fm.
192-2	125.2	56.6	174.9	0.2	M-T	2.1	-52.0842	3772	Shang Ganchaigou Fm.
190-2	19.9	61.4	212.6	33.3	I-P	8.7	-26.4073	3783.2	Shang Ganchaigou Fm.
189-3	165.4	40.6	171.6	-30	O-U	12	-67.3321	3788.1	Shang Ganchaigou Fm.
188-1	182.2	37.6	181.6	-39.3	L-P	12.8	-74.6723	3792.5	Shang Ganchaigou Fm.
187-1	123.8	21.4	141.7	0.1	M-T	6.9	-38.4542	3799.3	Shang Ganchaigou Fm.
186-3	173.7	27.3	167.6	-38.7	P-RT	14.9	-71.0078	3803.4	Shang Ganchaigou Fm.
184-3	359.2	31.3	258.6	54.4	I-N	13.1	12.7216	3813.3	Shang Ganchaigou Fm.
183-2	356	-13.7	336.1	49.1	I-L	11.5	68.8251	3819.1	Shang Ganchaigou Fm.
181-1	63.2	81.2	199	23.8	F-K	8	-36.9522	3832.5	Shang Ganchaigou Fm.
180-1	154.2	-2.4	125.5	-38.1	N-R	5.9	-40.6247	3837	Shang Ganchaigou Fm.
179-1	81.6	62.4	178.4	30.2	H-M	7	-36.2314	3844	Shang Ganchaigou Fm.	37.513°N, 95.148°E
177-3	17.7	4.6	315	77.3	M-R	6.9	51.7872	3857.4	Xia Ganchaigou Fm.
175-1	30.8	-7	42.9	73.2	F-M	13.9	55.2544	3864.8	Xia Ganchaigou Fm.
174-3	23.8	-39.7	23.8	41.3	N-S	14.3	65.4155	3873.6	Xia Ganchaigou Fm.
173-3	349.8	-51.2	1.5	22.9	N-S	4.2	64.3687	3876.5	Xia Ganchaigou Fm.
172-2	48.5	-40.3	46.9	35.8	K-N	8.1	45.7578	3883	Xia Ganchaigou Fm.
171-2	71.7	36	153.7	39.1	H-M	11.9	-25.4335	3889.7	Xia Ganchaigou Fm.
170-2	132.2	47.9	164.3	-5.2	M-S	12.3	-52.2253	3896	Xia Ganchaigou Fm.
169-3	94.7	45	158.8	20	H-L	11.2	-38.2045	3904.2	Xia Ganchaigou Fm.
168-2	25.1	33.2	201.8	65.8	H-MP	8.9	-2.25198	3913	Xia Ganchaigou Fm.
167-3	144.1	23.7	146.6	-20.4	MO-Q	6.3	-49.6692	3921	Xia Ganchaigou Fm.
166-3	300	46.3	248.4	10.6	H-M	10.4	-13.5299	3928.5	Xia Ganchaigou Fm.
165-3	112.3	77	190.8	9.1	F-JN	8.8	-46.7157	3932.8	Xia Ganchaigou Fm.
162-3	59.4	33.3	161.8	52.9	G-N	14.4	-17.0142	3949.2	Xia Ganchaigou Fm.
160-2	88	54.6	186.3	32.2	I-M	12.9	-34.6815	3961.8	Xia Ganchaigou Fm.
158-2	181.8	51.4	195	-19.3	HJ-N	3.2	-59.2785	3973.5	Xia Ganchaigou Fm.
157-2	252.7	-60.8	10.6	-29.2	P-T	14.1	35.9375	3982	Xia Ganchaigou Fm.
156-3	166.2	22.6	160.4	-31.8	K-Q	5	-63.3811	3988.3	Xia Ganchaigou Fm.
155-3	177.7	32.6	179	-29.5	K-O	10.1	-68.2554	3993.3	Xia Ganchaigou Fm.
151-1	185.5	48.6	199.3	-19.2	K-NU	2.9	-57.3443	4011.3	Xia Ganchaigou Fm.
150-1	122.4	57.3	193.6	18	I-MO	13.2	-41.5491	4018.6	Xia Ganchaigou Fm.
147-1	184.1	29.3	181.2	-34.3	O-S	9.3	-71.2818	4027	Xia Ganchaigou Fm.
146-1	180	31.6	178	-35.1	L-PR-T	13.7	-71.7582	4031.6	Xia Ganchaigou Fm.
144-3	54.1	-38.9	56.1	47.4	P-T	15.6	42.8099	4040.1	Xia Ganchaigou Fm.
143-3	355.2	-63.7	21.7	16.1	R-U	12.6	54.7231	4046.2	Xia Ganchaigou Fm.
141-1	315.9	28.8	282.3	5.2	H-M	5.1	11.3306	4060.3	Xia Ganchaigou Fm.
140-1	341.6	-54.8	10	15.3	N-T	10.9	58.9154	4065.8	Xia Ganchaigou Fm.
139-3	329.8	-24.7	337.1	16.1	N-T	9.5	54.1072	4068.1	Xia Ganchaigou Fm.
138-2	42.3	-37.5	42.8	48.4	H-O	14.1	53.6998	4073.3	Xia Ganchaigou Fm.
137-2	328.9	14.4	296.2	19.3	H-Q	14.2	26.7416	4079.9	Xia Ganchaigou Fm.
136-2	158.7	40.7	172.7	-20.5	L-P	13.8	-62.278	4083.6	Xia Ganchaigou Fm.
135-2	58.1	44.7	191.2	46.3	K-O	12	-24.0161	4088.5	Xia Ganchaigou Fm.
134-3	183.3	59.3	195.8	-20.4	I-T	3.5	-59.501	4093.5	Xia Ganchaigou Fm.
133-1	142.4	49.4	172.5	-8.9	P-T	10.9	-56.2508	4099	Xia Ganchaigou Fm.
132-1	32.1	60.6	200.6	37.1	G-JM	8.8	-28.6192	4102.5	Xia Ganchaigou Fm.
130-2	8.7	-60.9	18.2	19.5	L-T	4	58.0046	4109.5	Xia Ganchaigou Fm.
129-1	201.3	35.6	200.2	-45.9	N-R	14.4	-70.1788	4115	Xia Ganchaigou Fm.
128-2	149.6	33.8	158.9	-20.7	M-R	11.5	-57.1578	4119.6	Xia Ganchaigou Fm.
127-2	199.1	28.8	195.3	-52.2	I-Q	6.5	-76.6529	4122	Xia Ganchaigou Fm.
126-3	193.6	31.7	189.5	-48	J-S	6.3	-78.3963	4127.4	Xia Ganchaigou Fm.
125-1	145.1	13.1	136.3	-24	J-LN	17.4	-43.793	4131.2	Xia Ganchaigou Fm.
124-2	201.5	54.6	203.8	-27.1	K-N	13.4	-58.6506	4137.6	Xia Ganchaigou Fm.
122-1	230.1	59.9	222.9	-19.1	J-MO	13.5	-42.5626	4146	Xia Ganchaigou Fm.
121-3	326.4	80.5	224.2	13.4	K-NP	13.9	-29.5092	4151	Xia Ganchaigou Fm.
120-1	36.7	52.7	213.5	47.3	G-M	7.5	-16.9377	4162	Xia Ganchaigou Fm.
119-3	4.9	47.6	235.7	48.7	H-N	11	-5.00083	4169.5	Xia Ganchaigou Fm.
118-3	174.2	4.4	142.7	-50.9	G-L	9.2	-58.9267	4175.8	Xia Ganchaigou Fm.
117-2	0.6	-19.1	346.7	47.4	P-U	2.7	75.7045	4178.5	Xia Ganchaigou Fm.
116-3	20.2	9.3	314.5	80	O-R	13.2	49.3987	4185.5	Xia Ganchaigou Fm.
115-2	16.4	-30.1	12.3	47.8	O-S	3.7	76.5779	4190	Xia Ganchaigou Fm.
114-1	7.8	-36.3	6.6	40.9	M-Q	7.3	74.8033	4194.5	Xia Ganchaigou Fm.
113-1	24.8	27.4	188	69	G-LN	14.7	0.274856	4201.4	Xia Ganchaigou Fm.
112-1	62.1	45.1	163.5	37.3	G-L	7.5	-29.5942	4207.8	Xia Ganchaigou Fm.
111-1	348.4	-7.1	313.5	55.5	LN-P	11.7	53.1095	4215.3	Xia Ganchaigou Fm.
109-1	18.4	-24	17.2	59	H-Q	5.3	76.402	4231.7	Xia Ganchaigou Fm.
108-1	41.9	32.5	187.3	63.2	H-L	13.2	-7.50865	4236.9	Xia Ganchaigou Fm.
107-2	207.7	3.4	198.6	-78.3	O-T	14.9	-58.25	4241.2	Xia Ganchaigou Fm.
106-2	177.4	45.8	187	-24.8	P-T	5.4	-64.7031	4244.8	Xia Ganchaigou Fm.
103-1	357.8	-1.1	320.3	46.9	G-O	5.2	55.6132	4269.3	Xia Ganchaigou Fm.
102-2	352.5	-23.5	344.3	35	M-S	10.1	67.2052	4270.9	Xia Ganchaigou Fm.
101-1	357.5	-25	348.1	38.9	K-S	4.5	71.3675	4279.8	Xia Ganchaigou Fm.
100-2	331.5	-58	10.2	6.9	J-NP	14.6	54.6808	4283.4	Xia Ganchaigou Fm.
099-1	351.1	-42.4	2.1	25.1	K-O	5.3	65.5879	4287.6	Xia Ganchaigou Fm.
098-2	33.6	-24.3	28.2	60	K-N	11.5	67.9881	4294.3	Xia Ganchaigou Fm.
097-2	23.1	-12.3	355.9	65.9	K-P	15.1	78.9259	4301.1	Xia Ganchaigou Fm.
096-2	18.2	-3.4	345.6	62.9	K-N	15.5	77.191	4306.8	Xia Ganchaigou Fm.
095-2	20	-25.9	14	45.6	P-S	13.4	74.2302	4313	Xia Ganchaigou Fm.
094-2	340	69.5	239.3	23.4	K-Q	13	-15.4845	4321	Xia Ganchaigou Fm.
091-2	197.7	34.9	197.1	-36.7	H-L	7.9	-67.3732	4338	Xia Ganchaigou Fm.
090-3	41.5	71	219.4	33	K-P	13.4	-23.2558	4342.7	Xia Ganchaigou Fm.
089-3	36.5	15.3	288	86.4	H-L	11.4	39.4126	4347.4	Xia Ganchaigou Fm.
088-1	177.9	25.6	173.9	-33	G-S	5.5	-69.7475	4351.8	Xia Ganchaigou Fm.
087-3	175.3	40.9	186.4	-19.3	E-H	9.5	-61.8132	4355.3	Xia Ganchaigou Fm.
085-2	210.5	12.2	196.5	-59.2	K-T	6.1	-76.9187	4364.1	Xia Ganchaigou Fm.
084-2	161	52.7	191.9	-2.9	N-T	3.9	-52.3022	4367.9	Xia Ganchaigou Fm.
083-2	54.7	24.8	183.4	76.7	F-P	14.8	16.5182	4374	Xia Ganchaigou Fm.
083-2	52.6	23.2	184.8	79.1	F-KP	12.7	12.2532	4378.2	Xia Ganchaigou Fm.
082-3	38.4	-58.2	43.6	17.2	N-PR	18	41.3575	4381.1	Xia Ganchaigou Fm.
081-2	95.6	-1.3	125.1	42.2	M-O	13.5	-9.43096	4391.2	Xia Ganchaigou Fm.
080-1	335.1	39.1	283.1	20.4	H-K	12	16.7429	4405.3	Xia Ganchaigou Fm.
078-1	221.9	51.3	224.4	-24.3	K-NP	14.5	-43.3834	4412.5	Xia Ganchaigou Fm.
077-1	285.8	50.6	260.3	-8.5	HJ-O	14.5	-10.291	4418.3	Xia Ganchaigou Fm.
076-2	190.8	42.3	196.8	-28.1	K-NQ	16.6	-59.487	4423	Xia Ganchaigou Fm.
074-2	352.5	-70.2	29.4	1.3	L-Q	2.4	44.2541	4436	Xia Ganchaigou Fm.
073-3	354.7	-30.7	359.2	22.8	L-Q	3.1	64.3376	4444.8	Xia Ganchaigou Fm.
072-2	47.8	-36.8	47.7	32.1	L-P	14	43.7563	4450.6	Xia Ganchaigou Fm.
071-3	341.2	13.7	310.6	29.1	E-HL	13.2	41.3411	4455.2	Xia Ganchaigou Fm.
070-3	303.4	21.6	290.7	-2.4	E-IL	3.5	15.517	4460.4	Xia Ganchaigou Fm.
069-1	333.9	-5.8	324	20.4	E-HL	3.1	47.9174	4465	Xia Ganchaigou Fm.
068-1	310.3	51.1	261.3	17.9	F-K	8.5	-1.22219	4471.9	Xia Ganchaigou Fm.
067-2	204.7	17.6	196.7	-50.4	J-P	10.6	-74.8381	4479.8	Xia Ganchaigou Fm.
065-3	205.9	0.6	181.9	-61.5	J-M	15	-84.6786	4491	Xia Ganchaigou Fm.
064-1	192.8	33.1	195.4	-25.9	L-Q	5.1	-62.4682	4498	Xia Ganchaigou Fm.
063-2	213	28.3	211.3	-37.9	K-S	11.5	-58.4802	4504	Xia Ganchaigou Fm.
062-1	199.6	35.9	202.4	-26.5	G-R	10.9	-59.185	4521	Xia Ganchaigou Fm.
056-2	226.6	38.4	226.7	-29.6	O-T	14.9	-43.6027	4559.1	Xia Ganchaigou Fm.
055-1	350.2	27.9	298.1	38.6	F-M	3.9	34.9413	4566	Xia Ganchaigou Fm.
054-2	280	0.2	301	-33.8	F-J	9.1	11.1885	4572.6	Xia Ganchaigou Fm.
053-2	327.4	8.9	312.4	12.8	F-L	13.3	36.8792	4578.2	Xia Ganchaigou Fm.
052-2	305.3	36.7	280.9	-2.4	I-LN	14.7	7.88477	4584.6	Xia Ganchaigou Fm.
051-2	221.5	-1	174.8	-79.6	M-Q	8.9	-57.5584	4589.3	Xia Ganchaigou Fm.
050-1	190.9	27.3	183.1	-44.1	P-T	5.1	-78.0374	4593.5	Xia Ganchaigou Fm.
049-1	203.5	10.6	179.7	-64.4	O-S	9.6	-81.2976	4598.3	Xia Ganchaigou Fm.
048-3	186.6	10.7	173.7	-26.4	M-T	3.1	-65.76	4601.4	Xia Ganchaigou Fm.
046-2	349.9	9.4	311.7	49.5	G-S	11	49.7322	4610.2	Xia Ganchaigou Fm.
045-1	351.6	15.1	316.7	45	F-O	14	52.06	4616.2	Xia Ganchaigou Fm.
044-1	158.7	31.9	170.4	-10.4	Q-T	17.8	-56.5532	4622.1	Xia Ganchaigou Fm.
043-3	211.1	25.8	209.6	-40.6	HJ-L	14.1	-60.9	4627.1	Xia Ganchaigou Fm.
042-2	324.1	20.2	294	24.2	F-IL	10.7	26.6331	4633.3	Xia Ganchaigou Fm.
041-3	38.7	70.9	211.8	47	I-O	8.9	-17.8333	4641	Xia Ganchaigou Fm.
040-2	350.3	-3.2	333.4	37.7	MO-Q	10.8	61.7683	4646	Xia Ganchaigou Fm.
039-1	35.1	-26.1	35.3	35.9	I-L	17.7	54.6804	4649.5	Xia Ganchaigou Fm.
038-1	73.8	82.4	208.2	33.7	F-K	13.2	-28.0612	4653.4	Xia Ganchaigou Fm.
037-3	162.8	73.5	199.4	10.8	J-S	10.8	-43.3834	4657.5	Xia Ganchaigou Fm.
036-2	244.4	6.5	263.8	-47.4	O-T	11.8	-21.4814	4663	Xia Ganchaigou Fm.
034-2	337.3	-22.8	338.9	20.1	M-T	2.4	56.8752	4674.7	Xia Ganchaigou Fm.
033-1	351.7	14.9	312.1	43.7	L-O	7.2	47.9327	4679.1	Xia Ganchaigou Fm.
032-3	10.5	7.5	337.9	48.5	G-J	11.5	69.954	4682	Xia Ganchaigou Fm.
030-2	14.9	22.6	320.2	53.3	G-K	14.8	57.7073	4690.8	Xia Ganchaigou Fm.
029-2	181.7	35	192.9	-11.6	I-KN	14.8	-56.227	4694.4	Xia Ganchaigou Fm.
028-1	173.5	-1	154	-30.8	L-QS	10.6	-58.9953	4701.6	Xia Ganchaigou Fm.
027-2	12.9	-24.4	10.8	29.7	M-P	14.9	-22.3734	4712	Xia Ganchaigou Fm.
026-1	192	6	174	-42.3	G-R	13.3	-75.9741	4715.5	Xia Ganchaigou Fm.
025-3	184.7	18.8	180.1	-28.5	K-Q	4.7	-67.6662	4718.7	Xia Ganchaigou Fm.
024-2	334.2	21	299.8	30.1	H-O	6.2	33.239	4721.8	Xia Ganchaigou Fm.
023-2	19.2	-56	28.5	6.1	K-N	11.2	46.7618	4727	Xia Ganchaigou Fm.
022-2	224.4	31.4	226.6	-38.1	F-LO	9.9	-46.8575	4738.8	Xia Ganchaigou Fm.
021-2	359.4	59.2	214.3	43.3	E-M	8	-19.4566	4741.9	Xia Ganchaigou Fm.
020-3	8.4	65.1	206.2	39.3	F-K	7.2	-38.619	4745	Xia Ganchaigou Fm.	37.522°N, 95.151°E
C77-1	190.4	-6.5	171.4	-32.4	J-T	9.5	-68.699	4746	Lulehe Fm.
C75-2	132.2	17.5	157.2	28.3	P-SU	17.2	-33.2074	4758	Lulehe Fm.
C74-1	197.1	-24.6	155.7	-47.6	O-QT	14.1	-67.9027	4760	Lulehe Fm.
C73-2	222.5	26.6	222.5	-26.6	P-U	19	-45.6572	4765	Lulehe Fm.
C72-2	192	2.6	179.7	-28.7	M-U	10.2	-67.7855	4773	Lulehe Fm.
C70-2	144.8	-9.2	133.6	-18.2	M-RU	4.4	-39.6805	4786	Lulehe Fm.
C69-1	160.2	-25.2	131.8	-39.9	M-QU	3	-46.2744	4792	Lulehe Fm.
C68-2	146	-23.3	123	-17.2	IJQ-U	8.6	-31.3349	4796	Lulehe Fm.
C66-1	175.2	-25.2	134.4	-42.1	P-SU	16.1	-49.1535	4805	Lulehe Fm.
C65-3	162.9	7.5	159.2	-14.6	P-RT	12	-54.4767	4810	Lulehe Fm.
C63-1	172	-7.3	155	-26.2	O-SU	15.4	-57.5121	4823	Lulehe Fm.
C62-2	215.6	5.7	206.9	-45.4	O-U	10.2	-64.9962	4826	Lulehe Fm.
C61-3	167.5	-18.4	141.7	-28.6	P-U	21	-49.5258	4830	Lulehe Fm.
C60-2	222.2	35.5	224	-18.5	R-U	8.4	-41.5444	4834	Lulehe Fm.
C59-3	186.1	37.5	224.6	18.6	O-QT	14.6	-27.1181	4838	Lulehe Fm.
C57-3	176.9	19.9	204.1	20.6	O-RT	19.5	-36.8006	4848	Lulehe Fm.
C52-3	192.6	66.8	237.9	34.4	O-RU	14.5	-11.6226	4881	Lulehe Fm.
C50-1	215.3	-25.2	186.5	-61.9	N-T	9.2	-82.529	4892	Lulehe Fm.
C49-3	184.2	17.4	186.8	-9.6	O-RT	8.6	-56.7267	4896	Lulehe Fm.
C48-1	262	-16	279.6	-55.6	O-QT	8.5	-14.6177	4900	Lulehe Fm.
C47-3	125	14.6	142.8	27.8	M-Q	17.5	-27.1045	4904	Lulehe Fm.
C46-2	309.2	-18.7	323.3	-17.8	M-Q	9.6	32.095	4907	Lulehe Fm.
C45-3	267.7	4.9	273	-24.5	P-U	12.9	-5.44236	4910	Lulehe Fm.
C44-2	213.6	-17.4	204.6	-57.1	O-RU	17.6	-70.5681	4914	Lulehe Fm.
C43-1	262.9	-32	298.2	-57	N-QT	15.7	-4.27835	4918	Lulehe Fm.
C42-3	163.8	-31.8	132.2	-41.8	K-OU	12.6	-47.3022	4923	Lulehe Fm.
C40-1	142.2	-33.6	125.4	-15.6	N-QT	9.9	-32.6317	4937	Lulehe Fm.
C39-1	127.5	-40.5	115.6	-15.3	P-SU	15.2	-24.9657	4942	Lulehe Fm.
C37-1	165	-36.3	137.1	-43	N-QTU	13.9	-51.6236	4957	Lulehe Fm.
C36-1	281.8	20.2	275.5	3.1	G-L	4.6	5.30607	4972	Lulehe Fm.
C33-2	234.5	18.7	232.8	0.2	Q-U	16.1	-28.5845	4985	Lulehe Fm.
C31-2	249.5	10.1	248.9	-5	O-RU	9.5	-18.1717	4999	Lulehe Fm.
C30-1	334.3	5.6	330.7	18.5	H-L	10.1	51.5059	5004	Lulehe Fm.
C26-2	329.9	44.1	312.5	49.5	N-PTU	10.7	50.3649	5041	Lulehe Fm.
C25-3	346.5	22.2	339.6	33.1	NP-SU	14.5	63.5764	5045	Lulehe Fm.
C22-2	343.3	13.7	338.7	24.2	M-SU	6.2	58.7042	5063	Lulehe Fm.
C21-3	53.8	10.2	56.8	22.4	Q-U	19.1	33.2491	5067	Lulehe Fm.
C19-3	347.4	-0.5	346.5	13.7	K-NU	15.8	57.059	5079	Lulehe Fm.
C15-2	90.6	-18.6	86.8	-6.1	Q-U	15.9	0.671012	5111	Lulehe Fm.
C12-2	59.5	41.5	72.9	59.6	P-RTU	11.2	34.9287	5130	Lulehe Fm.
C10-2	25	39	19.7	59.6	N-RTU	14.4	74.4451	5141	Lulehe Fm.
C07-3	116.7	15.7	121.2	34.5	L-OV	15.8	-10.9887	5162	Lulehe Fm.
C06-1	209	-10.3	209.6	-23.2	K-OU	9.6	-53.3146	5174	Lulehe Fm.
C05-1	199.3	-25.6	199.1	-38.6	M-RV	7.4	-67.197	5185	Lulehe Fm.
C03-3	183.3	-28.6	181.6	-38.3	M-V	10.2	-73.966	5196	Lulehe Fm.
C02-3	9.5	27.6	8.6	37.5	M-PU	11.4	71.8666	5205	Lulehe Fm.
C01-2	355.2	-3.2	355.1	6.1	M-V	20.2	55.2446	5211	Lulehe Fm.	37.540°N, 95.168°E
